# Supplementary material for: An Integrative Genomics Approach for the Discovery of Potential Clinically Actionable Diagnostic and Prognostic Biomarkers in Colorectal Cancer
Source: Biomedicines. 2025 Jul 7;13(7):1651. doi: 10.3390/biomedicines13071651 (PMC12292145; doi:10.3390/biomedicines13071651)
Supplement: Supplementary file 1 [file biomedicines-13-01651-s001.zip]

Archive with 4 entries (4 files):
- MARK-HICKS-BIOMED-CRC-SFIGS-SUBMITTED-PAPER-24MAY2025.pdf
- MARKS-HICKS-BIOMED-CRC-PAPER-MUTATIONS-DEADvsALIVE-SUPPL-TABLE-S3 (Autosaved).csv
- MARKS-HICKS-BIOMED-CRC-PAPER-MUTATIONS-SUPPL-TABLE-S1.csv
- MARKS-HICKS-BIOMED-CRC-PAPER-SUPPL-TABLE-S2-SUBMITTED-24MAY2025.xlsx
