# Supplementary material for: An Integrative Genomics Approach for the Discovery of Potential Clinically Actionable Diagnostic and Prognostic Biomarkers in Colorectal Cancer
Source: Biomedicines. 2025 Jul 7;13(7):1651. doi: 10.3390/biomedicines13071651 (PMC12292145; doi:10.3390/biomedicines13071651)
Supplement: Supplementary file 1 [file biomedicines-13-01651-s001.zip › MARKS-HICKS-BIOMED-CRC-PAPER-MUTATIONS-DEADvsALIVE-SUPPL-TABLE-S3 (Autosaved).csv]

Supplementary Table S3: List of Significantly differentially expressed and differentially somatic mutated genes transcriptionally associated with CRC from analysis comparing gene expression values between dead and alive samples
ENSEMBL ID	Gene symbol	Chromosome Position	Adj p-value	Log2FoldChange	Correlation	Mutations in Alive	Mutations in Dead
ENSG00000000460.17	C1orf112	NA	0.036458683	-0.160812401	-0.150792459	11	6
ENSG00000001629.10	ANKIB1	7q21.2	0.033043378	-0.148263376	-0.09278829	20	9
ENSG00000002746.15	HECW1	7p14.1-p13	0.000711677	-0.653895644	-0.038526902	76	16
ENSG00000002822.15	MAD1L1	7p22.3	0.000968249	-0.605497099	-0.067059205	20	4
ENSG00000003096.14	KLHL13	Xq24	0.01239869	-0.575693545	-0.022287621	17	4
ENSG00000003987.14	MTMR7	8p22	0.00000951	-0.680059762	-0.172175601	11	5
ENSG00000004897.12	CDC27	17q21.32	0.028924515	-0.167927127	-0.111808567	14	3
ENSG00000005108.16	THSD7A	7p21.3	0.032908126	-0.427030558	-0.001532464	50	9
ENSG00000005339.15	CREBBP	16p13.3	0.019043652	-0.210964809	-0.043854741	58	13
ENSG00000005379.17	TSPOAP1	17q22	0.011808434	-0.488553	0.00384573	39	2
ENSG00000005421.9	PON1	7q21.3	0.011919367	-0.807291117	-0.106788143	14	1
ENSG00000005483.21	KMT2E	7q22.3	0.005722049	-0.279027349	-0.031081581	29	12
ENSG00000005700.15	IBTK	6q14.1	0.017710573	-0.209426171	-0.047988814	22	5
ENSG00000005810.18	MYCBP2	13q22.3	0.00000184	-0.527643551	-0.129993729	70	18
ENSG00000005889.16	ZFX	Xp22.11	0.003656772	-0.269634569	-0.140726556	13	4
ENSG00000006007.12	GDE1	16p12.3	0.013978393	-0.144066967	-0.14975042	3	0
ENSG00000006047.13	YBX2	17p13.1	0.026658998	0.293951591	0.104384882	11	1
ENSG00000006210.7	CX3CL1	16q21	0.000266859	0.512647888	0.154075987	6	2
ENSG00000006283.18	CACNA1G	17q21.33	0.000883927	-0.705389111	-0.11032859	47	16
ENSG00000006459.11	KDM7A	7q34	0.019821343	-0.252807135	-0.054933609	15	5
ENSG00000006534.16	ALDH3B1	11q13.2	0.009044497	0.290433918	0.161857987	10	2
ENSG00000006607.14	FARP2	2q37.3	0.008823937	-0.156396411	-0.1297833	18	7
ENSG00000006837.12	CDKL3	5q31.1	0.007608113	-0.395920552	-0.136642692	10	5
ENSG00000007047.15	MARK4	19q13.32	0.005473118	0.186093457	0.20576287	20	5
ENSG00000007168.14	PAFAH1B1	17p13.3	0.017765348	-0.133903487	-0.161977358	8	2
ENSG00000007171.18	NOS2	17q11.2	0.0000765	-0.793583216	-0.118154488	24	3
ENSG00000007174.18	DNAH9	17p12	0.000000917	-0.981886126	-0.179454019	73	16
ENSG00000007341.19	ST7L	1p13.2	0.018743801	-0.167748583	-0.213930144	6	5
ENSG00000007402.12	CACNA2D2	3p21.31	0.012189864	-0.470534196	-0.049100996	16	3
ENSG00000008056.14	SYN1	Xp11.3-p11.23	0.013184064	0.433906501	0.154105191	16	6
ENSG00000008086.13	CDKL5	Xp22.13	0.002831999	-0.415123033	-0.010005801	20	5
ENSG00000008118.10	CAMK1G	1q32.2	0.029711068	-0.363222594	-0.115925704	9	1
ENSG00000008226.20	DLEC1	3p22.2	0.018823515	-0.396587068	-0.080772587	26	11
ENSG00000008277.14	ADAM22	7q21.12	0.02829633	-0.334061124	-0.10727689	13	10
ENSG00000008294.21	SPAG9	17q21.33	0.00136741	-0.269449619	-0.135858968	21	9
ENSG00000008516.17	MMP25	16p13.3	0.031484707	-0.330401288	-0.097413128	10	5
ENSG00000009413.16	REV3L	6q21	0.000000875	-0.622622193	-0.130828366	48	13
ENSG00000009694.13	TENM1	Xq25	0.00071016	-0.934604417	-0.08020522	58	21
ENSG00000009724.17	MASP2	1p36.22	0.00000152	-0.689199563	-0.150438572	17	1
ENSG00000009950.16	MLXIPL	7q11.23	0.001897507	0.476464863	0.08272063	10	1
ENSG00000010404.18	IDS	Xq28	0.046032781	-0.213060004	-0.127564848	7	1
ENSG00000010818.10	HIVEP2	6q24.2	0.035682907	-0.221678619	-0.052935715	39	9
ENSG00000011105.14	TSPAN9	12p13.33-p13.32	0.016266556	0.217215445	0.114356924	4	2
ENSG00000011114.15	BTBD7	14q32.12	0.009290607	-0.181492808	-0.093650774	29	6
ENSG00000011198.10	ABHD5	3p21.33	0.007944583	-0.182581655	-0.137086258	5	2
ENSG00000011295.16	TTC19	17p12	0.034050829	-0.179365566	-0.09850882	3	1
ENSG00000011376.12	LARS2	3p21.31	0.018743801	-0.158841435	-0.144351722	11	2
ENSG00000011405.13	PIK3C2A	11p15.1	0.001487199	-0.327961761	-0.083969354	12	7
ENSG00000011566.15	MAP4K3	2p22.1	0.043505845	-0.174555279	-0.102379102	18	5
ENSG00000012048.23	BRCA1	17q21.31	0.008205662	-0.247860525	-0.125450765	19	4
ENSG00000012124.17	CD22	19q13.12	0.048215497	-0.415104156	-0.071364455	26	6
ENSG00000013297.12	CLDN11	3q26.2	0.00788157	0.506885056	0.126290202	8	1
ENSG00000013375.16	PGM3	6q14.1	0.039454672	-0.13925386	-0.127788363	10	3
ENSG00000013619.14	MAMLD1	Xq28	0.000299636	-0.602925525	-0.072418142	25	4
ENSG00000014824.14	SLC30A9	4p13	0.045755525	-0.138123302	-0.098356851	22	7
ENSG00000015153.15	YAF2	12q12	0.021261879	-0.202461367	-0.092892588	8	2
ENSG00000015479.20	MATR3	5q31.2	3.16E-08	-0.918158387	-0.100169051	18	6
ENSG00000016602.9	CLCA4	1p22.3	0.000239396	-1.148089018	-0.139823108	28	6
ENSG00000018408.15	WWTR1	3q25.1	0.042792439	0.289630585	0.107453596	7	1
ENSG00000018510.17	AGPS	2q31.2	0.002409565	-0.213329354	-0.118492	8	2
ENSG00000018869.17	ZNF582	19q13.43	0.012953768	-0.405860886	-0.087762941	8	4
ENSG00000019991.18	HGF	7q21.11	0.002752878	-0.471928477	-0.115067405	32	3
ENSG00000019995.6	ZRANB1	10q26.13	0.013036004	-0.177396657	-0.08856728	12	2
ENSG00000021826.17	CPS1	2q34	0.000000126	-1.40842872	-0.106646416	34	5
ENSG00000023287.13	RB1CC1	8q11.23	0.005262686	-0.309648734	-0.070070494	39	4
ENSG00000023516.9	AKAP11	13q14.11	0.005029244	-0.312754632	-0.053570109	27	10
ENSG00000023892.11	DEF6	6p21.31	0.030965809	0.201561673	0.189214448	8	1
ENSG00000024048.11	UBR2	6p21.1	0.013528274	-0.184625903	-0.135419527	22	4
ENSG00000024526.17	DEPDC1	1p31.3	0.006195109	-0.285898727	-0.160816876	19	3
ENSG00000026103.22	FAS	10q23.31	0.011918338	-0.321379728	-0.116549014	12	2
ENSG00000029725.17	RABEP1	17p13.2	0.013717589	-0.196282089	-0.093437907	10	3
ENSG00000030304.14	MUSK	9q31.3	3.25E-08	-1.392589187	-0.144967531	23	5
ENSG00000030419.16	IKZF2	2q34	0.006682328	-0.445274235	-0.089178462	12	4
ENSG00000031003.10	FAM13B	5q31.2	0.000044	-0.372858806	-0.179375151	13	6
ENSG00000031081.11	ARHGAP31	3q13.32-q13.33	0.019474197	-0.314223944	-0.055351288	29	11
ENSG00000033122.21	LRRC7	1p31.1	0.0000765	-0.656274905	-0.12992725	51	16
ENSG00000033178.13	UBA6	4q13.2	0.008457692	-0.238048815	-0.115372078	14	8
ENSG00000033800.14	PIAS1	15q23	0.004377145	-0.242282254	-0.098681347	15	2
ENSG00000033867.16	SLC4A7	3p24.1	0.000044	-0.480016081	-0.134058795	26	7
ENSG00000035928.16	RFC1	4p14	0.009468627	-0.165336998	-0.149673682	26	9
ENSG00000036257.13	CUL3	2q36.2	0.018762919	-0.123281742	-0.141551463	11	5
ENSG00000036549.13	ZZZ3	1p31.1	0.013271589	-0.1711843	-0.180007669	16	3
ENSG00000037637.11	FBXO42	1p36.13	0.023296877	-0.106516704	-0.154100145	9	3
ENSG00000037749.12	MFAP3	5q33.2	0.003070591	-0.244692775	-0.140044925	8	3
ENSG00000038219.13	BOD1L1	4p15.33	0.003318765	-0.297715402	-0.066666082	56	9
ENSG00000038382.20	TRIO	5p15.2	0.003060181	-0.271972817	-0.068113136	57	13
ENSG00000038427.16	VCAN	5q14.2-q14.3	0.003831957	-0.535502748	-0.040354662	59	12
ENSG00000039139.9	DNAH5	5p15.2	0.02174279	-0.448088427	-0.047911933	123	26
ENSG00000039319.17	ZFYVE16	5q14.1	0.0000466	-0.411235682	-0.159481248	22	4
ENSG00000039537.14	C6	5p13.1	0.019274582	-0.645944726	0.032629874	28	9
ENSG00000039600.11	SOX30	5q33.3	0.045146337	0.325562037	0.032871937	8	2
ENSG00000041515.16	MYO16	13q33.3	0.010890098	-0.529781021	-0.042970276	47	14
ENSG00000042062.13	RIPOR3	20q13.13	0.0000439	-0.551512369	-0.187597726	17	3
ENSG00000042429.12	MED17	11q21	0.044009383	-0.216901653	-0.065026162	2	3
ENSG00000042781.14	USH2A	1q41	1.21E-10	-1.357816736	-0.180465963	102	35
ENSG00000043462.13	LCP2	5q35.1	0.001457042	-0.468803313	-0.108330309	17	7
ENSG00000046889.19	PREX2	8q13.2	0.000340177	-0.615051853	-0.074438321	45	10
ENSG00000047188.16	YTHDC2	5q22.2	0.000727528	-0.261060621	-0.15518936	36	7
ENSG00000047315.17	POLR2B	4q12	0.016492912	-0.125939981	-0.158805495	16	6
ENSG00000047346.12	FAM214A	NA	0.019751709	-0.245927095	-0.056928216	20	10
ENSG00000047365.12	ARAP2	4p14	0.001161812	-0.372534204	-0.121408005	38	13
ENSG00000047617.15	ANO2	12p13.31	0.0000953	-0.623743241	-0.145965778	22	7
ENSG00000047936.11	ROS1	6q22.1	0.048268507	-0.589073945	-0.051970395	42	18
ENSG00000048405.10	ZNF800	7q31.33	0.014846161	-0.205891767	-0.096751417	15	3
ENSG00000048471.14	SNX29	16p13.13-p13.12	0.006122162	-0.261555626	-0.100841812	18	8
ENSG00000048649.13	RSF1	11q14.1	0.016766058	-0.223020339	-0.055425796	25	9
ENSG00000048707.15	VPS13D	1p36.22-p36.21	0.00000123	-0.517074743	-0.136091908	50	12
ENSG00000048991.16	R3HDM1	2q21.3	0.005636772	-0.190986284	-0.101895933	23	3
ENSG00000049192.15	ADAMTS6	5q12.3	0.014575622	-0.42097286	-0.009536512	22	5
ENSG00000049247.14	UTS2	1p36.23	0.039467002	0.523373463	0.033876924	3	0
ENSG00000049249.9	TNFRSF9	1p36.23	0.022884403	-0.338915535	-0.131849214	5	7
ENSG00000049618.24	ARID1B	6q25.3	0.004612633	-0.226802063	-0.120883877	41	6
ENSG00000049759.19	NEDD4L	18q21.31	0.012874479	-0.212311942	-0.150624414	25	4
ENSG00000050030.16	NEXMIF	Xq13.3	0.013341778	-0.711622644	-0.070170201	39	11
ENSG00000050555.19	LAMC3	9q34.12	0.001475198	-0.50264439	-0.137974075	41	12
ENSG00000050730.16	TNIP3	4q27	0.0000162	-0.75134366	-0.164162251	15	2
ENSG00000051341.14	POLQ	3q13.33	0.016355706	-0.265490075	-0.09524155	44	14
ENSG00000051825.15	MPHOSPH9	12q24.31	0.0000958	-0.370655416	-0.167009632	15	5
ENSG00000052795.13	FNIP2	4q32.1	0.006287788	-0.256043416	-0.088166974	15	4
ENSG00000053524.12	MCF2L2	3q27.1	0.00000532	-0.640417754	-0.136048165	31	6
ENSG00000054523.18	KIF1B	1p36.22	0.000787516	-0.297728243	-0.113127014	31	10
ENSG00000054654.19	SYNE2	14q23.2	0.003071939	-0.408205191	-0.063853799	75	23
ENSG00000055208.19	TAB2	6q25.1	0.00085609	-0.260271457	-0.131799494	11	6
ENSG00000055609.19	KMT2C	7q36.1	0.0000029	-0.563403033	-0.08596957	66	15
ENSG00000056586.16	RC3H2	9q33.2	0.002912939	-0.245367815	-0.134384501	15	4
ENSG00000057468.7	MSH4	1p31.1	0.0000925	-0.935661422	-0.092083731	16	4
ENSG00000057593.14	F7	13q34	0.03294021	0.59824782	0.044841999	10	3
ENSG00000057657.17	PRDM1	6q21	0.014242814	-0.290236373	-0.070519129	19	3
ENSG00000058063.16	ATP11B	3q26.33	0.000767915	-0.279768598	-0.121154428	17	3
ENSG00000058272.19	PPP1R12A	12q21.2-q21.31	0.036280769	-0.19283058	-0.034590627	7	9
ENSG00000058804.12	NDC1	1p32.3	0.007026122	-0.190934505	-0.141533311	12	4
ENSG00000059728.11	MXD1	2p13.3	0.043848116	-0.232662083	-0.073752684	7	1
ENSG00000060237.18	WNK1	12p13.33	0.020444336	-0.244263421	-0.028398914	39	12
ENSG00000060749.16	QSER1	11p13	0.006232982	-0.324743237	-0.047626862	28	3
ENSG00000060982.15	BCAT1	12p12.1	0.03312714	-0.41930739	-0.042146124	11	2
ENSG00000061337.15	LZTS1	8p21.3	0.047833733	0.265395603	0.150706848	22	4
ENSG00000061987.16	MON2	12q14.1	0.0000881	-0.414778355	-0.101274334	24	12
ENSG00000062650.19	WAPL	10q23.2	0.027565165	-0.147015428	-0.071702185	14	4
ENSG00000062716.13	VMP1	17q23.1	0.007485413	-0.272653421	-0.138074884	13	4
ENSG00000062725.10	APPBP2	17q23.2	0.018970165	-0.166528882	-0.154154062	5	3
ENSG00000063127.16	SLC6A16	19q13.33	0.004555145	-0.591447097	-0.062203653	18	2
ENSG00000063180.9	CA11	19q13.33	0.03071362	0.286682086	0.122321629	6	0
ENSG00000064012.22	CASP8	2q33.1	0.045122634	-0.12611298	-0.098787755	23	9
ENSG00000064205.10	CCN5	20q13.12	0.013541552	0.649104067	0.081145535	7	1
ENSG00000064300.9	NGFR	17q21.33	0.000014	0.825779919	0.138570363	12	3
ENSG00000064313.12	TAF2	8q24.12	0.017550634	-0.206458662	-0.09891618	24	5
ENSG00000064393.16	HIPK2	7q34	0.015241109	-0.264455501	-0.037596263	17	7
ENSG00000064651.14	SLC12A2	5q23.3	0.006547449	-0.296652294	-0.121453969	19	7
ENSG00000065060.17	UHRF1BP1	NA	0.000687802	-0.235544172	-0.139725438	28	4
ENSG00000065243.20	PKN2	1p22.2	0.004615103	-0.24675527	-0.106223674	16	8
ENSG00000065325.13	GLP2R	17p13.1	0.001768335	-0.537015971	-0.170567018	13	1
ENSG00000065413.20	ANKRD44	2q33.1	0.0000225	-0.570113932	-0.127902866	21	6
ENSG00000065526.12	SPEN	1p36.21-p36.13	0.029518763	-0.182717606	-0.061329157	47	17
ENSG00000065615.14	CYB5R4	6q14.2	0.004459519	-0.217165964	-0.095666977	11	4
ENSG00000066084.13	DIP2B	12q13.12	0.001807814	-0.229425997	-0.135316537	37	9
ENSG00000066117.15	SMARCD1	12q13.12	0.031258174	0.114166862	0.153740755	9	3
ENSG00000066279.18	ASPM	1q31.3	0.00058424	-0.443334421	-0.084837127	54	19
ENSG00000066294.15	CD84	1q23.3	0.015848665	-0.437430285	-0.092403463	9	3
ENSG00000066427.24	ATXN3	14q32.12	0.00824916	-0.212990984	-0.115314988	5	2
ENSG00000066557.6	LRRC40	1p31.1	0.045813184	-0.171515081	-0.132956466	10	1
ENSG00000066739.12	ATG2B	14q32.2	0.000544347	-0.325601503	-0.117583132	34	12
ENSG00000066777.9	ARFGEF1	8q13.2	0.018217417	-0.223988929	-0.103473072	41	14
ENSG00000066923.17	STAG3	7q22.1	0.013179766	-0.404467804	-0.039159158	24	6
ENSG00000066933.16	MYO9A	15q23	0.00000319	-0.550200762	-0.135131161	29	14
ENSG00000067141.17	NEO1	15q24.1	0.046838329	-0.188023443	-0.099642463	21	6
ENSG00000067208.14	EVI5	1p22.1	0.0000296	-0.388424686	-0.169600999	20	7
ENSG00000067601.8	PMS2P4	7q11.21	0.024642373	-0.280089554	-0.072182537	NA	NA
ENSG00000067840.12	PDZD4	Xq28	0.001526984	0.556371381	0.100814847	17	6
ENSG00000067900.8	ROCK1	18q11.1	0.006420972	-0.300523289	-0.049640895	32	12
ENSG00000067992.16	PDK3	Xp22.11	0.014071784	-0.245837604	-0.09907339	10	0
ENSG00000068366.20	ACSL4	Xq23	0.042573935	-0.214487504	-0.070534022	18	3
ENSG00000068400.13	GRIPAP1	Xp11.23	0.019475682	0.166800427	0.170511855	25	2
ENSG00000068784.13	SRBD1	2p21	0.004076616	-0.214783964	-0.144278912	18	1
ENSG00000068796.19	KIF2A	5q12.1	0.000292914	-0.239788014	-0.140472755	14	3
ENSG00000068878.15	PSME4	2p16.2	0.006682328	-0.188280844	-0.09464581	32	8
ENSG00000069493.15	CLEC2D	12p13.31	0.016486634	-0.371953524	-0.084489243	1	2
ENSG00000069667.16	RORA	15q22.2	0.0000654	-0.654852677	-0.102091069	9	4
ENSG00000069696.7	DRD4	11p15.5	0.049831841	0.333843228	0.089527237	2	1
ENSG00000070018.9	LRP6	12p13.2	0.016487963	-0.237970475	-0.060719713	34	7
ENSG00000070087.14	PFN2	3q25.1	0.04839451	0.329396595	0.171072571	5	0
ENSG00000070182.21	SPTB	14q23.3	0.041459797	-0.371695491	-0.028038208	49	10
ENSG00000070366.14	SMG6	17p13.3	0.004235615	-0.249228095	-0.115814423	19	8
ENSG00000070404.10	FSTL3	19p13.3	0.020495063	0.340333742	0.131147143	1	0
ENSG00000070601.10	FRMPD1	9p13.2	0.02228859	-0.58598368	-0.033334233	43	8
ENSG00000070961.16	ATP2B1	12q21.33	0.012953768	-0.219893054	-0.061830524	21	8
ENSG00000070985.13	TRPM5	11p15.5	0.000115297	0.695297242	0.169481686	11	4
ENSG00000071189.21	SNX13	7p21.1	0.026535661	-0.224630335	-0.062277712	26	8
ENSG00000071462.12	BUD23	7q11.23	0.031956831	0.156387671	0.138763878	5	2
ENSG00000072364.13	AFF4	5q31.1	0.000406222	-0.340825565	-0.124254326	23	7
ENSG00000072415.10	MPP5	NA	0.03715909	-0.151876413	-0.104562867	7	2
ENSG00000072422.17	RHOBTB1	10q21.2	0.002779143	-0.296566799	-0.127057699	26	2
ENSG00000072571.20	HMMR	5q34	0.039398581	-0.222039254	-0.091217186	17	5
ENSG00000072736.19	NFATC3	16q22.1	0.0000037	-0.378549932	-0.212914538	19	3
ENSG00000072756.17	TRNT1	3p26.2	0.042792439	-0.142737595	-0.083276074	11	0
ENSG00000072786.13	STK10	5q35.1	0.049862291	-0.140949207	-0.093352858	25	7
ENSG00000072803.17	FBXW11	5q35.1	0.00150604	-0.150785093	-0.155772833	18	2
ENSG00000073067.14	CYP2W1	7p22.3	0.003823994	0.814990556	0.123922059	9	1
ENSG00000073146.16	MOV10L1	22q13.33	0.03516759	-0.368877785	-0.065124575	34	6
ENSG00000073331.18	ALPK1	4q25	0.044782959	-0.170520138	-0.116715738	24	3
ENSG00000073417.15	PDE8A	15q25.3	0.014130773	-0.165916877	-0.127391599	19	3
ENSG00000073584.20	SMARCE1	17q21.2	0.011422095	-0.304152502	-0.126217378	13	1
ENSG00000073614.13	KDM5A	12p13.33	0.003466576	-0.26305349	-0.120899221	33	10
ENSG00000073711.11	PPP2R3A	3q22.2-q22.3	0.030994694	-0.295225635	-0.031121636	19	2
ENSG00000073734.10	ABCB11	2q31.1	0.009238612	-0.647857759	-0.070219208	36	6
ENSG00000073756.12	PTGS2	1q31.1	0.00000222	-0.923961434	-0.159077235	17	4
ENSG00000073905.8	VDAC1P1	Xq21.1	0.004319188	-0.439499106	-0.106592524	NA	NA
ENSG00000073910.22	FRY	13q13.1	0.002102697	-0.460672324	-0.083776933	59	19
ENSG00000074054.20	CLASP1	2q14.2-q14.3	0.040941224	-0.142313883	-0.083695216	34	10
ENSG00000074276.10	CDHR2	5q35.2	0.022597061	-0.429942515	-0.097529098	23	6
ENSG00000074695.6	LMAN1	18q21.32	0.020378785	-0.218804413	-0.080446567	13	0
ENSG00000074755.15	ZZEF1	17p13.2	0.001937469	-0.269374542	-0.137638799	32	12
ENSG00000074966.11	TXK	4p12	0.005876425	-0.441047827	-0.100190188	13	2
ENSG00000075043.19	KCNQ2	20q13.33	0.000058	1.230312302	0.080429908	33	7
ENSG00000075073.15	TACR2	10q22.1	0.036591226	0.449418091	0.051406827	6	2
ENSG00000075420.13	FNDC3B	3q26.31	0.0000801	-0.386279725	-0.140080683	19	7
ENSG00000075539.15	FRYL	4p11	0.000988923	-0.396673987	-0.099082629	56	15
ENSG00000075651.16	PLD1	3q26.31	0.004419273	-0.273792291	-0.148523701	25	6
ENSG00000075711.21	DLG1	3q29	0.035320812	-0.160435759	-0.058689069	11	6
ENSG00000075785.14	RAB7A	3q21.3	0.013245589	0.126416765	0.185050767	6	3
ENSG00000075790.12	BCAP29	7q22.3	0.005045338	-0.349585787	-0.15571447	4	0
ENSG00000075884.14	ARHGAP15	2q22.2-q22.3	0.00497392	-0.405742921	-0.074797834	27	5
ENSG00000076053.12	RBM7	11q23.2	0.015257811	-0.170479916	-0.118403779	4	2
ENSG00000076685.19	NT5C2	10q24.32-q24.33	0.001403296	-0.239873805	-0.111658324	17	5
ENSG00000077232.18	DNAJC10	2q32.1	0.043438824	-0.162994756	-0.073693436	14	8
ENSG00000077254.14	USP33	1p31.1	0.008803914	-0.176647382	-0.158469652	17	5
ENSG00000077514.9	POLD3	11q13.4	0.015102168	-0.147746804	-0.096128667	15	0
ENSG00000077616.11	NAALAD2	11q14.3	0.024893071	-0.392336751	-0.065570696	19	10
ENSG00000077943.8	ITGA8	10p13	0.001957479	-0.421386355	-0.125577185	28	9
ENSG00000078043.16	PIAS2	18q21.1	0.007505542	-0.280668861	-0.094492545	9	1
ENSG00000078053.17	AMPH	7p14.1	0.012597907	-0.424844608	-0.089594658	33	9
ENSG00000078142.13	PIK3C3	18q12.3	0.012454571	-0.209964985	-0.10713684	18	6
ENSG00000078177.14	N4BP2	4p14	0.000337289	-0.463722278	-0.108719125	28	5
ENSG00000078618.22	NRDC	1p32.3	0.01829781	-0.112132517	-0.153339389	19	5
ENSG00000078674.18	PCM1	8p22	0.000767252	-0.323789909	-0.164390147	33	7
ENSG00000078747.16	ITCH	20q11.22	0.000737574	-0.275832789	-0.150788575	13	2
ENSG00000079102.16	RUNX1T1	8q21.3	0.037697323	-0.389271698	-0.037480435	35	8
ENSG00000079335.20	CDC14A	1p21.2	0.021002191	-0.237594184	-0.11022958	28	5
ENSG00000079459.13	FDFT1	8p23.1	0.013717589	-0.245722268	-0.165789403	5	2
ENSG00000079482.13	OPHN1	Xq12	0.00143605	-0.327159682	-0.083193548	6	4
ENSG00000079691.18	CARMIL1	6p22.2	0.008793802	-0.22612987	-0.110267103	33	5
ENSG00000079841.18	RIMS1	6q13	0.001279346	-1.007931328	-0.088973763	79	13
ENSG00000080166.16	DCT	13q32.1	0.0000577	-1.317343159	-0.048787509	13	8
ENSG00000080200.10	CRYBG3	3q11.2	0.00000483	-0.643714888	-0.087781048	25	9
ENSG00000080298.15	RFX3	9p24.2	0.036805302	-0.23498687	-0.065343165	11	3
ENSG00000080345.18	RIF1	2q23.3	0.001139588	-0.377128603	-0.089869368	47	16
ENSG00000080493.18	SLC4A4	4q13.3	0.000813692	-0.781262883	-0.155790583	23	2
ENSG00000080603.17	SRCAP	16p11.2	0.016486634	-0.249376003	-0.061669662	66	22
ENSG00000080839.12	RBL1	20q11.23	0.006219315	-0.257253323	-0.135157936	14	5
ENSG00000081019.13	RSBN1	1p13.2	0.044777731	-0.161857637	-0.138919353	13	3
ENSG00000081026.19	MAGI3	1p13.2	0.000356397	-0.316064073	-0.166876261	18	4
ENSG00000081051.8	AFP	4q13.3	0.000234776	-1.084536643	-0.115250157	12	6
ENSG00000081052.13	COL4A4	2q36.3	0.0000357	-0.839925803	-0.125464977	37	11
ENSG00000081148.12	IMPG2	3q12.3	0.0000222	-0.872787508	-0.086831743	23	5
ENSG00000081237.20	PTPRC	1q31.3-q32.1	0.000764374	-0.596986828	-0.124588927	42	11
ENSG00000081320.11	STK17B	2q32.3	0.034367938	-0.208225084	-0.110310689	4	1
ENSG00000081985.13	IL12RB2	1p31.3	0.018147769	-0.436197594	-0.082192795	18	4
ENSG00000082074.19	FYB1	5p13.1	0.000161259	-0.649113831	-0.112076766	26	7
ENSG00000082269.17	FAM135A	6q13	0.0000514	-0.39239038	-0.131578177	18	6
ENSG00000082512.15	TRAF5	1q32.3	0.002728861	0.283283838	0.11416728	15	1
ENSG00000082805.20	ERC1	12p13.33	0.009236284	-0.233325285	-0.109366727	11	3
ENSG00000083067.23	TRPM3	9q21.12-q21.13	0.031668215	-0.67768263	-0.083253887	45	9
ENSG00000083093.10	PALB2	16p12.2	0.002188488	-0.197609313	-0.159715353	20	5
ENSG00000083097.14	DOP1A	6q14.1	0.000563951	-0.362131524	-0.100607157	34	11
ENSG00000083168.11	KAT6A	8p11.21	0.020447425	-0.221022166	-0.126887108	20	13
ENSG00000083223.18	TUT7	9q21.33	0.016355706	-0.223887923	-0.05336799	27	5
ENSG00000083312.17	TNPO1	5q13.2	0.006578334	-0.196542047	-0.120076815	24	4
ENSG00000083622.8	AC000061.1	NA	5.92E-09	-1.361941933	-0.131072635	NA	NA
ENSG00000083642.19	PDS5B	13q13.1	0.00571086	-0.269632959	-0.091227337	30	14
ENSG00000083799.18	CYLD	16q12.1	0.004768554	-0.259453533	-0.107004179	20	7
ENSG00000083814.13	ZNF671	19q13.43	0.024940456	-0.329101549	-0.086535849	15	4
ENSG00000083828.16	ZNF586	19q13.43	0.033438723	-0.209966574	-0.111430424	8	6
ENSG00000083857.14	FAT1	4q35.2	0.006979633	-0.300903936	-0.095168522	64	18
ENSG00000084093.19	REST	4q12	0.005377807	-0.246024162	-0.098838938	21	6
ENSG00000084674.15	APOB	2p24.1	0.0000559	-1.446583557	-0.089859663	74	16
ENSG00000084676.15	NCOA1	2p23.3	0.005881964	-0.206888035	-0.084730238	26	5
ENSG00000085224.23	ATRX	Xq21.1	0.000234372	-0.439994543	-0.060428267	40	11
ENSG00000085276.19	MECOM	3q26.2	0.049404684	-0.180396026	-0.040869497	38	6
ENSG00000085382.12	HACE1	6q16.3	0.001592837	-0.332645967	-0.129322205	13	7
ENSG00000085433.16	WDR47	1p13.3	0.032638375	-0.143030069	-0.116247713	18	6
ENSG00000085491.17	SLC25A24	1p13.3	0.044571505	-0.177591512	-0.115222687	12	0
ENSG00000085832.17	EPS15	1p32.3	0.00237043	-0.227643107	-0.134536999	24	1
ENSG00000085840.13	ORC1	1p32.3	0.00597647	-0.245944754	-0.17322382	17	5
ENSG00000086200.17	IPO11	5q12.1	0.000251597	-0.221582489	-0.196601832	28	6
ENSG00000086205.18	FOLH1	11p11.12	0.002055268	-0.490508102	-0.026565002	23	9
ENSG00000086475.15	SEPHS1	10p13	0.004651937	0.150947787	0.148691047	10	0
ENSG00000086570.12	FAT2	5q33.1	0.00000253	-0.867784287	-0.135655951	73	18
ENSG00000086827.9	ZW10	11q23.2	0.027103209	-0.114996323	-0.103268166	20	1
ENSG00000087074.8	PPP1R15A	19q13.33	0.006387077	0.238858041	0.137449861	6	5
ENSG00000087206.17	UIMC1	5q35.2	0.010924958	-0.135353889	-0.12992641	8	3
ENSG00000087237.12	CETP	16q13	0.025900151	-0.327271312	-0.073501007	17	3
ENSG00000087250.9	MT3	16q13	0.035295609	-0.622961768	-0.029186963	4	1
ENSG00000087269.16	NOP14	4p16.3	0.013452121	-0.145001448	-0.124665531	18	3
ENSG00000087495.17	PHACTR3	20q13.32-q13.33	0.028240138	0.493978476	0.089260893	24	5
ENSG00000087510.7	TFAP2C	20q13.31	0.033198501	0.417400061	0.095625578	13	5
ENSG00000087589.16	CASS4	20q13.31	0.0000559	-0.608955524	-0.151354742	22	5
ENSG00000088035.18	ALG6	1p31.3	0.032287177	-0.160385673	-0.115227822	6	6
ENSG00000088053.11	GP6	19q13.42	0.025308528	-0.511585389	-0.05987151	21	6
ENSG00000088179.9	PTPN4	2q14.2	0.017844086	-0.229331388	-0.078586354	19	5
ENSG00000088387.19	DOCK9	13q32.3	0.011749356	-0.238779878	-0.062713906	32	14
ENSG00000088726.16	TMEM40	3p25.2	0.008969973	0.700118933	0.07240467	2	0
ENSG00000088727.13	KIF9	3p21.31	0.039454672	-0.169882026	-0.087825117	21	4
ENSG00000088756.13	ARHGAP28	18p11.31	0.000147539	-0.581523862	-0.141905811	21	5
ENSG00000088881.21	EBF4	20p13	0.025510415	0.315497384	0.105123556	2	0
ENSG00000088930.8	XRN2	20p11.22	0.004913724	-0.211393192	-0.119822833	22	2
ENSG00000089009.15	RPL6	12q24.13	0.021523952	0.188485984	0.147926227	5	3
ENSG00000089101.19	CFAP61	20p11.23	0.009547045	-0.534132006	-0.078843835	26	7
ENSG00000089177.19	KIF16B	20p12.1	0.007278983	-0.2517046	-0.120151716	28	5
ENSG00000089220.5	PEBP1	12q24.23	0.015488135	0.177035428	0.138866156	2	0
ENSG00000089682.16	RBM41	Xq22.3	0.036591226	-0.236358289	-0.027948557	1	1
ENSG00000089723.10	OTUB2	14q32.12	0.035069347	-0.256106772	-0.13216754	5	1
ENSG00000089820.16	ARHGAP4	Xq28	0.004084903	0.489115772	0.142066887	14	5
ENSG00000089847.12	ANKRD24	19p13.3	0.003918114	0.450252977	0.125242659	17	4
ENSG00000089916.18	GPATCH2L	14q24.3	0.031111076	-0.226121424	-0.081180262	13	0
ENSG00000090376.11	IRAK3	12q14.3	0.000000211	-0.843646627	-0.130744714	13	5
ENSG00000090402.8	SI	3q26.1	0.00372489	-0.854733006	-0.059334243	33	8
ENSG00000090534.20	THPO	3q27.1	0.010302038	-0.492735132	-0.065025806	9	2
ENSG00000090686.16	USP48	1p36.12	0.018466883	-0.136909053	-0.117922115	32	4
ENSG00000091039.17	OSBPL8	12q21.2	0.007946677	-0.311238992	-0.054161622	14	1
ENSG00000091106.19	NLRC4	2p22.3	0.008820483	-0.341131613	-0.072449905	17	7
ENSG00000091137.14	SLC26A4	7q22.3	0.001093859	-0.603258841	-0.117556943	28	2
ENSG00000091157.14	WDR7	18q21.31	0.000124876	-0.36159298	-0.140545167	32	7
ENSG00000091181.20	IL5RA	3p26.2	0.000154416	-0.875084612	-0.119397418	12	2
ENSG00000091513.16	TF	3q22.1	0.0000642	-0.985320543	-0.077801478	26	4
ENSG00000091536.19	MYO15A	17p11.2	0.00587832	-0.454970588	-0.076684152	59	11
ENSG00000091640.8	SPAG7	17p13.2	0.027451485	0.178012615	0.154419785	2	1
ENSG00000091831.24	ESR1	6q25.1-q25.2	0.00294324	-0.603869126	-0.066458122	37	2
ENSG00000092067.6	CEBPE	14q11.2	0.043362692	-0.543031574	-0.087946483	8	3
ENSG00000092148.13	HECTD1	14q12	0.009389419	-0.222984545	-0.063245378	34	6
ENSG00000092200.12	RPGRIP1	14q11.2	0.014651781	-0.350437165	-0.07560919	24	4
ENSG00000092439.16	TRPM7	15q21.2	0.005036299	-0.274115357	-0.067439829	29	6
ENSG00000092531.10	SNAP23	15q15.1-q15.2	0.049341874	-0.148370033	-0.111372863	1	0
ENSG00000092871.17	RFFL	17q12	0.001150677	-0.182253294	-0.121658988	9	2
ENSG00000092969.12	TGFB2	1q41	0.002334342	0.462963843	0.057409746	21	5
ENSG00000093134.15	VNN3	NA	3.64E-09	-1.289711222	-0.177120677	3	2
ENSG00000093167.18	LRRFIP2	3p22.2	0.040654664	-0.138882046	-0.118475983	20	5
ENSG00000094916.16	CBX5	12q13.13	0.044782959	-0.197136438	-0.058255621	8	3
ENSG00000095015.6	MAP3K1	5q11.2	0.011522971	-0.256087005	-0.067202498	23	3
ENSG00000095464.10	PDE6C	10q23.33	0.010081167	-0.533404549	-0.041623936	13	5
ENSG00000095564.14	BTAF1	10q23.32	0.000804799	-0.337174849	-0.103694135	29	10
ENSG00000095585.17	BLNK	10q24.1	0.012720454	-0.296863409	-0.08537725	5	2
ENSG00000095587.9	TLL2	10q24.1	0.031352613	-0.376997365	-0.032674308	21	5
ENSG00000095627.9	TDRD1	10q25.3	4.57E-16	-2.145882439	-0.101042806	16	5
ENSG00000095752.7	IL11	19q13.42	0.015697224	-0.550966942	-0.037287806	8	0
ENSG00000095777.17	MYO3A	10p12.1	0.00000205	-1.346960712	-0.088314777	63	13
ENSG00000095951.17	HIVEP1	6p24.1	0.0000216	-0.379676329	-0.154369483	22	8
ENSG00000096060.15	FKBP5	6p21.31	0.007608113	-0.267293541	-0.123279235	11	1
ENSG00000096063.16	SRPK1	6p21.31	0.021568773	-0.182862464	-0.137834002	21	3
ENSG00000096093.16	EFHC1	6p12.2	0.01133953	-0.305890258	-0.11104421	18	2
ENSG00000097096.9	SYDE2	1p22.3	0.005497659	-0.357601264	-0.102531029	16	9
ENSG00000099290.17	WASHC2A	10q11.23	0.002568425	-0.317838626	-0.040550965	22	3
ENSG00000099769.6	IGFALS	16p13.3	0.032668529	-0.641698218	-0.073961093	12	3
ENSG00000099860.9	GADD45B	19p13.3	0.026768355	0.244227046	0.1655563	0	0
ENSG00000100077.15	GRK3	22q12.1	0.0000559	-0.431425915	-0.167859914	15	5
ENSG00000100147.14	CCDC134	22q13.2	0.001790561	-0.225187476	-0.162210196	5	0
ENSG00000100156.10	SLC16A8	22q13.1	0.003408296	0.515951505	0.135821499	5	3
ENSG00000100201.23	DDX17	22q13.1	0.034257213	-0.126550042	-0.142464727	15	8
ENSG00000100206.10	DMC1	22q13.1	0.012049579	-0.386922105	-0.166499804	9	0
ENSG00000100207.20	TCF20	22q13.2|22q13.3	0.002663006	-0.221796472	-0.113204092	43	8
ENSG00000100281.14	HMGXB4	22q12.3	0.006798264	-0.13128409	-0.137782728	10	4
ENSG00000100346.18	CACNA1I	22q13.1	0.003836743	-0.657684053	-0.10914734	29	8
ENSG00000100354.21	TNRC6B	22q13.1	0.00000368	-0.543471526	-0.151391416	49	10
ENSG00000100368.14	CSF2RB	22q12.3	0.005078252	-0.448602015	-0.117881252	21	3
ENSG00000100393.14	EP300	22q13.2	0.002656526	-0.27281569	-0.073597212	40	10
ENSG00000100439.10	ABHD4	14q11.2	0.006182751	0.236237638	0.191848181	4	2
ENSG00000100485.12	SOS2	14q21.3	0.035730239	-0.186441916	-0.070333083	18	7
ENSG00000100490.9	CDKL1	14q21.3	0.043848116	-0.21941317	-0.092758097	20	3
ENSG00000100504.17	PYGL	14q22.1	0.036577636	0.311133086	0.13092685	18	7
ENSG00000100522.10	GNPNAT1	14q22.1	0.033713336	-0.18726535	-0.068504233	3	0
ENSG00000100523.16	DDHD1	14q22.1	0.00111182	-0.337147027	-0.109235339	11	2
ENSG00000100578.18	KIAA0586	14q23.1	0.006351488	-0.228962333	-0.114638223	21	8
ENSG00000100591.8	AHSA1	14q24.3	0.047643406	0.144190655	0.121542932	2	0
ENSG00000100612.14	DHRS7	14q23.1	0.015669009	0.188742219	0.119705703	3	2
ENSG00000100629.17	CEP128	14q31.1	0.006287788	-0.32524969	-0.055378348	26	4
ENSG00000100644.17	HIF1A	14q23.2	0.011365537	-0.276793458	-0.053690579	22	2
ENSG00000100665.12	SERPINA4	14q32.13	0.003666161	0.756057703	0.03615093	8	3
ENSG00000100678.19	SLC8A3	14q24.2	0.0000136	-0.948132244	-0.135412909	26	9
ENSG00000100697.15	DICER1	14q32.13	0.000337619	-0.400817233	-0.062063663	28	5
ENSG00000100731.16	PCNX1	14q24.2	0.000631503	-0.364294135	-0.088617283	41	4
ENSG00000100784.12	RPS6KA5	14q32.11	0.0000632	-0.433451607	-0.141048508	11	6
ENSG00000100815.12	TRIP11	14q32.12	0.0000456	-0.419708525	-0.104913869	32	7
ENSG00000100852.13	ARHGAP5	14q12	2.59E-08	-0.808036177	-0.132344751	25	12
ENSG00000100867.15	DHRS2	14q11.2	0.01990237	0.469877957	0.076903236	10	1
ENSG00000100934.15	SEC23A	14q21.1	0.031255064	-0.17033107	-0.102354187	15	1
ENSG00000100968.14	NFATC4	14q12	0.013293403	0.261873304	0.148600889	23	6
ENSG00000101162.4	TUBB1	20q13.32	0.000000128	-0.823247776	-0.214257596	7	3
ENSG00000101198.15	NKAIN4	20q13.33	0.000183814	0.705386528	0.143152796	7	3
ENSG00000101247.18	NDUFAF5	20p12.1	0.009458322	-0.229314439	-0.117468043	7	1
ENSG00000101335.10	MYL9	20q11.23	0.02104599	0.368113799	0.133113996	4	3
ENSG00000101353.15	MROH8	20q11.23	0.000830494	-0.394220453	-0.108936559	18	3
ENSG00000101425.14	BPI	20q11.23	0.000680015	-0.76334326	-0.084560685	10	2
ENSG00000101445.10	PPP1R16B	20q11.23	0.035967823	-0.328325321	-0.12702435	17	7
ENSG00000101596.16	SMCHD1	18p11.32	0.001402159	-0.404116713	-0.088665446	31	8
ENSG00000101639.18	CEP192	18p11.21	0.00000923	-0.465626051	-0.167030512	34	9
ENSG00000101745.17	ANKRD12	18p11.22	0.000227267	-0.480815305	-0.065775895	35	9
ENSG00000101752.12	MIB1	18q11.2	0.009044497	-0.283524414	-0.068507578	15	3
ENSG00000101842.14	VSIG1	Xq22.3	0.041314498	-0.522210464	-0.068053248	11	3
ENSG00000101868.13	POLA1	Xp22.11-p21.3	0.000376769	-0.287191688	-0.148023722	26	8
ENSG00000101871.16	MID1	Xp22.2	0.02879894	-0.180585616	-0.092014013	11	1
ENSG00000101916.12	TLR8	Xp22.2	0.012637051	-0.493857379	-0.120395418	21	6
ENSG00000101966.13	XIAP	Xq25	0.023391046	-0.205423383	-0.057057282	12	1
ENSG00000101974.14	ATP11C	Xq27.1	0.000690227	-0.341163387	-0.092974979	21	9
ENSG00000102043.16	MTMR8	Xq11.2	0.001737817	-0.437189752	-0.119763056	8	2
ENSG00000102081.15	FMR1	Xq27.3	0.011870227	-0.246232934	-0.082540689	18	2
ENSG00000102174.9	PHEX	Xp22.11	0.026319767	-0.465721548	-0.062089513	19	6
ENSG00000102189.17	EEA1	12q22	0.001625318	-0.390233872	-0.048801245	21	5
ENSG00000102243.13	VGLL1	Xq26.3	0.037149058	0.852700565	0.089552316	4	8
ENSG00000102362.15	SYTL4	Xq22.1	0.001170122	-0.342827929	-0.098447579	11	1
ENSG00000102384.13	CENPI	Xq22.1	0.008374098	-0.24269114	-0.108309406	8	2
ENSG00000102390.11	PBDC1	Xq13.3	0.042729351	0.157955433	0.157165639	4	2
ENSG00000102466.16	FGF14	13q33.1	0.01531705	-0.681686242	-0.003505645	17	5
ENSG00000102531.16	FNDC3A	13q14.2	0.006159968	-0.255672558	-0.102516575	12	10
ENSG00000102547.19	CAB39L	13q14.2	0.028666694	0.360731173	0.01712343	15	3
ENSG00000102580.15	DNAJC3	13q32.1	0.023313356	-0.176178779	-0.089022442	12	1
ENSG00000102595.20	UGGT2	13q32.1	0.012724681	-0.258303937	-0.07707264	35	9
ENSG00000102678.7	FGF9	13q12.11	0.013959482	0.540804281	0.006561291	5	2
ENSG00000102699.6	PARP4	13q12.12	0.027189457	-0.189636103	-0.075601887	17	10
ENSG00000102760.13	RGCC	13q14.11	0.018263961	0.314363372	0.107584081	1	1
ENSG00000102780.17	DGKH	13q14.11	0.00010575	-0.580713238	-0.056408699	19	8
ENSG00000102786.15	INTS6	13q14.3	0.043508639	-0.221060633	-0.03678284	13	5
ENSG00000102805.16	CLN5	13q22.3	0.04037605	-0.253206997	-0.053915643	4	1
ENSG00000102878.17	HSF4	16q22.1	0.002350584	0.412254758	0.152796205	4	2
ENSG00000102893.16	PHKB	16q12.1	0.00254343	-0.188475964	-0.170236847	24	8
ENSG00000102901.13	CENPT	16q22.1	0.02133538	0.202503452	0.118132165	7	1
ENSG00000102908.22	NFAT5	16q22.1	0.00000243	-0.668548419	-0.070331369	10	1
ENSG00000102910.14	LONP2	16q12.1	0.04172999	-0.107861015	-0.131299551	10	6
ENSG00000102921.8	N4BP1	16q12.1	0.017616936	-0.110720712	-0.099875769	18	3
ENSG00000102962.5	CCL22	16q21	0.001417076	-0.502899205	-0.180527713	2	1
ENSG00000102970.11	CCL17	16q21	0.010369988	-0.513516907	-0.067930625	1	0
ENSG00000103064.15	SLC7A6	16q22.1	0.034175869	-0.174148327	-0.129712305	7	2
ENSG00000103168.17	TAF1C	16q24.1	0.00844002	0.214883672	0.175828835	17	5
ENSG00000103226.19	NOMO3	16p13.11	0.000764374	-0.449024223	-0.135116207	4	2
ENSG00000103248.19	MTHFSD	16q24.1	0.002040192	0.160445701	0.167043615	11	0
ENSG00000103310.11	ZP2	16p12.3-p12.2	0.019317169	-0.686760384	-0.063672051	15	4
ENSG00000103313.13	MEFV	16p13.3	0.0000216	-0.79830947	-0.147298798	23	10
ENSG00000103342.13	GSPT1	16p13.13	0.0000187	-0.190321129	-0.197962127	7	1
ENSG00000103404.14	USP31	16p12.2	0.007173088	-0.215012122	-0.133613499	26	2
ENSG00000103449.12	SALL1	16q12.1	1.63E-08	-0.805791782	-0.230477611	56	10
ENSG00000103479.16	RBL2	16q12.2	0.004322978	-0.200011772	-0.130939845	21	4
ENSG00000103494.15	RPGRIP1L	16q12.2	0.000979667	-0.28163142	-0.140540663	25	6
ENSG00000103512.15	NOMO1	16p13.11	0.01577151	-0.191752459	-0.06617797	20	7
ENSG00000103534.17	TMC5	16p12.3	0.032208246	-0.241114795	-0.07473273	20	4
ENSG00000103540.16	CCP110	16p12.3	0.018466883	-0.222831844	-0.105251961	13	6
ENSG00000103569.10	AQP9	15q21.3	0.000199714	-0.819938978	-0.064587769	9	1
ENSG00000103599.20	IQCH	15q23	0.019190401	-0.314888856	-0.106209724	18	9
ENSG00000103657.14	HERC1	15q22.31	0.00000601	-0.49007618	-0.11439663	44	12
ENSG00000103994.18	ZNF106	15q15.1	0.000649896	-0.278419964	-0.126331576	22	11
ENSG00000103995.14	CEP152	15q21.1	0.016035555	-0.305457137	-0.059595486	26	8
ENSG00000104043.15	ATP8B4	15q21.2	0.00000452	-0.693947366	-0.105837591	30	8
ENSG00000104093.14	DMXL2	15q21.2	0.00000337	-0.604375943	-0.11384093	43	12
ENSG00000104133.15	SPG11	15q21.1	0.007031562	-0.242491472	-0.102179263	34	10
ENSG00000104140.7	RHOV	15q15.1	0.010028452	0.429198829	0.107981831	2	0
ENSG00000104154.7	SLC30A4	15q21.1|15q21.1	0.0000211	-0.529115441	-0.144668352	3	0
ENSG00000104218.16	CSPP1	8q13.1-q13.2	0.003266536	-0.361896458	-0.107174556	23	5
ENSG00000104219.13	ZDHHC2	8p22	0.001396888	-0.433428955	-0.179351403	7	3
ENSG00000104237.11	RP1	8q11.23-q12.1	0.001608848	-0.803481712	-0.108307484	62	18
ENSG00000104320.14	NBN	8q21.3	0.012724681	-0.215884359	-0.105474697	12	4
ENSG00000104321.11	TRPA1	8q21.11	0.000904765	-0.633234783	-0.209957343	35	10
ENSG00000104432.14	IL7	8q21.13	0.033641399	-0.277828101	-0.129592889	7	1
ENSG00000104447.13	TRPS1	8q23.3	0.001137015	-0.637804132	-0.054042249	80	21
ENSG00000104517.13	UBR5	8q22.3	0.00271326	-0.302276315	-0.104129006	48	11
ENSG00000104613.12	INTS10	8p21.3	0.04004011	-0.167787213	-0.19253197	13	1
ENSG00000104626.15	ERI1	8p23.1	0.00194884	-0.275845172	-0.176989723	5	3
ENSG00000104635.15	SLC39A14	8p21.3	0.008674128	-0.216383404	-0.172292046	5	3
ENSG00000104643.10	MTMR9	8p23.1	0.007112982	-0.262432286	-0.137598147	8	4
ENSG00000104687.14	GSR	8p12	0.005218781	-0.245988572	-0.213824973	5	3
ENSG00000104723.21	TUSC3	8p22	0.028444946	-0.329941078	-0.059949518	29	0
ENSG00000104728.16	ARHGEF10	8p23.3	0.000776285	-0.695609288	-0.082849033	35	12
ENSG00000104756.16	KCTD9	8p21.2	0.004382501	-0.2736852	-0.148161208	7	1
ENSG00000104763.20	ASAH1	8p22	0.006530079	-0.191092903	-0.18965675	11	5
ENSG00000104892.17	KLC3	19q13.32	0.000436531	0.740572609	0.079751137	8	1
ENSG00000104936.19	DMPK	19q13.32	0.004939192	0.289053614	0.171817436	11	3
ENSG00000104974.12	LILRA1	19q13.42	0.008329154	-0.426343555	-0.083331669	11	2
ENSG00000105048.17	TNNT1	19q13.42	0.007486182	0.780268184	0.073640048	9	0
ENSG00000105245.9	NUMBL	19q13.2	0.017935594	0.234982157	0.163503442	11	3
ENSG00000105352.10	CEACAM4	19q13.2	0.008090964	-0.48680614	-0.083086901	8	2
ENSG00000105443.15	CYTH2	19q13.33	0.005077454	0.185116394	0.163207719	3	2
ENSG00000105479.16	CCDC114	NA	0.000409121	0.539099965	0.133165111	7	0
ENSG00000105655.19	ISYNA1	19p13.11	0.014300244	0.396513964	0.095971678	17	1
ENSG00000105737.9	GRIK5	19q13.2	0.029114481	0.419120125	0.090850845	35	7
ENSG00000105792.19	CFAP69	7q21.13	0.019190401	-0.300952408	-0.0897521	28	5
ENSG00000105825.14	TFPI2	7q21.3	0.02232498	-0.523387123	-0.135292667	8	4
ENSG00000105835.12	NAMPT	7q22.3	0.00000577	-0.510782181	-0.149805541	7	1
ENSG00000105851.11	PIK3CG	7q22.3	0.013544119	-0.388532707	-0.125199063	43	12
ENSG00000105856.14	HBP1	7q22.3	0.040795663	-0.156961084	-0.165804414	7	0
ENSG00000105877.18	DNAH11	7p15.3	0.00000241	-1.005043506	-0.075562867	104	20
ENSG00000105926.16	MPP6	NA	0.047343451	-0.301272399	-0.019797599	14	2
ENSG00000105928.16	GSDME	7p15.3	0.023844448	-0.389076498	-0.050814067	14	2
ENSG00000105939.13	ZC3HAV1	7q34	0.030969239	-0.148449226	-0.099350084	16	5
ENSG00000105967.16	TFEC	7q31.2	0.006605846	-0.501859496	-0.089985173	14	4
ENSG00000105971.15	CAV2	7q31.2	0.000295034	0.459736358	0.081372559	8	0
ENSG00000105974.13	CAV1	7q31.2	0.015600689	0.327287094	0.016740315	2	1
ENSG00000105988.6	NHP2P1	10q23.32	0.021134432	-0.480343866	-0.139420335	NA	NA
ENSG00000106069.23	CHN2	7p14.3	0.00000589	-0.900133245	-0.167338813	1	0
ENSG00000106086.20	PLEKHA8	7p14.3	0.011298076	-0.213760306	-0.063007431	6	1
ENSG00000106125.14	MINDY4	7p14.3	0.008167481	-0.363967416	-0.124833916	19	2
ENSG00000106211.10	HSPB1	7q11.23	0.01457797	0.354170006	0.134605681	3	0
ENSG00000106236.4	NPTX2	7q22.1	0.045032915	-0.602639836	0.039611187	14	4
ENSG00000106336.13	FBXO24	7q22.1	0.029038892	-0.384051269	-0.051991003	16	5
ENSG00000106479.11	ZNF862	7q36.1	0.049061319	0.20174398	0.080455804	29	6
ENSG00000106526.10	ACTR3C	7q36.1	0.002154181	-0.421492655	-0.128465417	0	0
ENSG00000106571.15	GLI3	7p14.1	0.010696206	-0.525417807	-0.033852341	73	13
ENSG00000106588.12	PSMA2	7p14.1	0.027011876	-0.387588652	0.00477898	3	4
ENSG00000106633.17	GCK	7p13	0.027825986	-0.397865984	-0.079369652	19	2
ENSG00000106852.15	LHX6	9q33.2	0.022800574	0.303219796	0.100483593	14	4
ENSG00000107036.12	RIC1	9p24.1	0.000774815	-0.304586678	-0.110134714	13	4
ENSG00000107099.16	DOCK8	9p24.3	0.003339388	-0.472220682	-0.09095222	55	8
ENSG00000107249.23	GLIS3	9p24.2	0.00081819	-0.612785247	-0.036911072	26	7
ENSG00000107290.14	SETX	9q34.13	0.0000306	-0.420967324	-0.122360237	47	14
ENSG00000107295.10	SH3GL2	9p22.2	0.00000662	-1.211430156	-0.069845918	9	0
ENSG00000107518.18	ATRNL1	10q25.3	0.000628736	-0.822047711	-0.076891112	30	10
ENSG00000107611.16	CUBN	10p13	0.000822561	-0.581550839	-0.080890032	75	19
ENSG00000107614.22	TRDMT1	10p13	0.042340745	-0.187549613	-0.143534677	12	1
ENSG00000107643.16	MAPK8	10q11.22	0.006861154	-0.159357262	-0.120935619	15	4
ENSG00000107736.21	CDH23	10q22.1	0.008820483	-0.462734581	-0.072496528	61	16
ENSG00000107807.13	TLX1	10q24.31	0.00091371	0.590188759	0.119799413	13	4
ENSG00000107816.17	LZTS2	10q24.31	0.008225012	0.227993889	0.229773895	13	3
ENSG00000107821.15	KAZALD1	10q24.31	0.00846174	0.27188074	0.157276717	3	1
ENSG00000107854.6	TNKS2	10q23.32	0.042729351	-0.149261448	-0.042626288	38	5
ENSG00000107863.18	ARHGAP21	10p12.1|10p12.3	0.0421803	-0.189484626	-0.017911093	42	5
ENSG00000107864.15	CPEB3	10q23.32	0.039874276	-0.209329964	-0.054666005	14	2
ENSG00000107890.17	ANKRD26	10p12.1	0.000167636	-0.509747745	-0.079906171	29	7
ENSG00000107938.18	EDRF1	10q26.2	0.002185413	-0.256742338	-0.112461834	19	4
ENSG00000108021.20	TASOR2	10p15.1	0.005964049	-0.233365234	-0.078255694	24	5
ENSG00000108061.12	SHOC2	10q25.2	0.009516358	-0.201561661	-0.070664931	14	2
ENSG00000108219.15	TSPAN14	10q23.1	0.009017472	0.152785048	0.147915112	7	2
ENSG00000108239.9	TBC1D12	10q23.33	0.001296556	-0.231542999	-0.132088154	12	6
ENSG00000108256.9	NUFIP2	17q11.2	0.046624475	-0.202710137	-0.050843674	10	2
ENSG00000108306.13	FBXL20	17q12	0.024694888	-0.222259214	-0.12650914	13	5
ENSG00000108389.9	MTMR4	17q22	0.01005074	-0.152639762	-0.178431437	15	7
ENSG00000108395.14	TRIM37	17q22	0.017136047	-0.161840499	-0.114547854	25	5
ENSG00000108423.15	TUBD1	17q23.1	0.03411302	-0.167145681	-0.115152744	9	1
ENSG00000108443.14	RPS6KB1	17q23.1	0.043034726	-0.168840225	-0.07281375	9	0
ENSG00000108510.10	MED13	17q23.2	0.000883927	-0.333388309	-0.143499238	38	6
ENSG00000108515.18	ENO3	17p13.2	0.000730571	0.345807722	0.140638653	11	1
ENSG00000108556.10	CHRNE	17p13.2	0.017252376	-0.413544107	-0.085609856	14	1
ENSG00000108582.12	CPD	17q11.2	0.008206546	-0.222694932	-0.077896838	21	6
ENSG00000108588.14	CCDC47	17q23.3	0.007520431	-0.143869213	-0.122196954	5	1
ENSG00000108813.11	DLX4	17q21.33	0.004416152	0.414608244	0.126146087	9	1
ENSG00000108852.15	MPP2	17q21.31	0.043471723	0.301439465	0.140062099	14	5
ENSG00000108854.16	SMURF2	17q23.3-q24.1	0.033704877	-0.169540439	-0.108436442	5	3
ENSG00000108950.12	FAM20A	17q24.2	0.006879563	-0.504364114	-0.060988484	15	2
ENSG00000109072.14	VTN	17q11.2	0.047628985	-0.472046004	-0.103026599	23	3
ENSG00000109158.11	GABRA4	4p12	0.00000306	-1.327242025	-0.107000678	19	3
ENSG00000109171.15	SLAIN2	4p11	0.040425668	-0.125978302	-0.114123969	14	2
ENSG00000109181.12	UGT2B10	4q13.2	0.037522477	-0.652567247	-0.0882785	9	3
ENSG00000109193.12	SULT1E1	4q13.3	0.043660789	-0.713240975	-0.056378994	10	1
ENSG00000109265.14	CRACD	4q12	0.014888798	-0.331993184	-0.153485845	38	7
ENSG00000109320.13	NFKB1	4q24	0.039622079	-0.105799147	-0.122577649	11	6
ENSG00000109339.24	MAPK10	4q21.3	0.0000649	-0.664221493	-0.104837244	15	5
ENSG00000109458.8	GAB1	4q31.21	0.000281561	-0.345329851	-0.150337227	9	5
ENSG00000109572.14	CLCN3	4q33	0.02133538	-0.170648357	-0.099616268	20	8
ENSG00000109606.13	DHX15	4p15.2	0.001377125	-0.14737916	-0.195661541	17	7
ENSG00000109667.12	SLC2A9	4p16.1	0.042779286	-0.211787938	-0.099068365	17	2
ENSG00000109670.16	FBXW7	4q31.3	0.001468785	-0.278982899	-0.093148589	101	23
ENSG00000109680.11	TBC1D19	4p15.2	0.020781317	-0.253082943	-0.088171047	11	2
ENSG00000109684.15	CLNK	4p16.1	0.002646629	-0.56523136	-0.120427091	13	5
ENSG00000109685.19	NSD2	4p16.3	0.025702717	-0.149650954	-0.117409716	26	8
ENSG00000109756.9	RAPGEF2	4q32.1	0.00166027	-0.292195501	-0.092195476	38	8
ENSG00000109771.15	LRP2BP	4q35.1	0.000161755	-0.564438231	-0.057194866	10	1
ENSG00000109790.16	KLHL5	4p14	0.043881812	-0.270339251	-0.086660718	24	6
ENSG00000109819.9	PPARGC1A	4p15.2	0.005101285	-0.453009699	-0.159407727	20	8
ENSG00000109906.14	ZBTB16	11q23.2	0.007191704	-0.704892739	-0.024759953	17	9
ENSG00000109927.11	TECTA	11q23.3	0.004553593	-0.509837	-0.044128117	60	19
ENSG00000109956.13	B3GAT1	11q25	0.013452121	-0.436590591	-0.034000524	10	6
ENSG00000109971.14	HSPA8	11q24.1	0.041074898	-0.152113617	-0.157528207	11	6
ENSG00000110075.15	PPP6R3	11q13.2	0.010275726	-0.140230646	-0.1427867	25	4
ENSG00000110195.14	FOLR1	11q13.4	0.000585328	0.939455586	0.055344264	8	0
ENSG00000110318.15	CEP126	11q22.1	0.032380094	-0.322152396	-0.023797281	21	6
ENSG00000110330.8	BIRC2	11q22.2	0.014756137	-0.173805281	-0.102380996	9	0
ENSG00000110344.10	UBE4A	11q23.3	0.0000578	-0.329481007	-0.160305654	15	3
ENSG00000110395.7	CBL	11q23.3	0.001210903	-0.296474148	-0.074837157	12	7
ENSG00000110422.12	HIPK3	11p13	0.007449231	-0.275913657	-0.070475404	16	4
ENSG00000110436.13	SLC1A2	11p13	0.0000116	-0.867249189	-0.138774602	13	2
ENSG00000110619.18	CARS1	11p15.4	0.004389244	0.147687861	0.193610924	18	2
ENSG00000110693.18	SOX6	11p15.2	0.001687029	-0.587274889	-0.117873477	26	5
ENSG00000110723.12	EXPH5	11q22.3	0.042424471	-0.267404442	-0.056852484	28	8
ENSG00000110848.8	CD69	12p13.31	0.004298825	-0.509921186	-0.110318142	9	2
ENSG00000111058.8	ACSS3	12q21.31	0.000109936	-0.702203123	-0.080422722	21	6
ENSG00000111203.13	ITFG2	12p13.33	0.012832893	0.184798084	0.088233242	3	2
ENSG00000111206.13	FOXM1	12p13.33	0.020967129	0.22191989	0.056920812	10	8
ENSG00000111321.11	LTBR	12p13.31	0.008086007	0.178892547	0.158558048	8	3
ENSG00000111530.13	CAND1	12q14.3-q15	0.015896823	-0.143229859	-0.128033103	23	5
ENSG00000111536.5	IL26	12q15	0.01357962	-0.555057967	-0.100861553	11	2
ENSG00000111642.16	CHD4	12p13.31	0.044648235	0.185143193	0.161249975	58	14
ENSG00000111647.13	UHRF1BP1L	NA	0.000718598	-0.324235185	-0.11357777	28	11
ENSG00000111728.10	ST8SIA1	12p12.1	0.038466194	-0.336015456	-0.081994693	11	3
ENSG00000111785.21	RIC8B	12q23.3	0.014308346	-0.149105302	-0.126955755	6	3
ENSG00000111799.21	COL12A1	6q13-q14.1	0.022190562	-0.379854315	-0.062548586	79	15
ENSG00000111816.8	FRK	6q22.1	0.002597155	-0.312122686	-0.114519961	10	5
ENSG00000111834.13	RSPH4A	6q22.1	0.000161259	-0.694974767	-0.112775045	20	3
ENSG00000111837.12	MAK	6p24.2	2.94E-15	-1.569092938	-0.126290134	15	6
ENSG00000111860.14	CEP85L	6q22.31	0.000413743	-0.595976857	-0.072320988	23	6
ENSG00000111877.17	MCM9	6q22.31	0.017718972	-0.168893238	-0.137672978	10	1
ENSG00000111906.18	HDDC2	6q22.31	0.014071784	0.166531064	0.077746581	8	0
ENSG00000111907.21	TPD52L1	6q22.31	0.018138293	0.286455761	0.133529967	6	3
ENSG00000111912.20	NCOA7	6q22.31-q22.32	0.007958897	-0.267200435	-0.133642062	12	3
ENSG00000111913.20	RIPOR2	6p22.3	0.004494468	-0.478198119	-0.131661	19	1
ENSG00000111962.8	UST	6q25.1	0.015838829	0.456590267	0.066975329	15	3
ENSG00000112053.14	SLC26A8	6p21.31	0.00000752	-0.754076569	-0.12812014	22	5
ENSG00000112078.14	KCTD20	6p21.31	0.009365663	-0.142939272	-0.127254765	10	1
ENSG00000112096.19	SOD2	6q25.3	0.005624231	-0.268848946	-0.098750047	5	6
ENSG00000112137.18	PHACTR1	6p24.1	0.000248394	-0.550739495	-0.101549444	29	8
ENSG00000112159.12	MDN1	6q15	0.000842697	-0.376214604	-0.068862002	80	22
ENSG00000112175.8	BMP5	6p12.1	0.00912462	-0.574207207	-0.148889508	11	5
ENSG00000112200.17	ZNF451	6p12.1	0.003443971	-0.303014588	-0.132605529	18	12
ENSG00000112218.9	GPR63	6q16.1	0.018760812	-0.343674532	-0.0730974	8	5
ENSG00000112249.14	ASCC3	6q16.3	0.0000593	-0.317557133	-0.176997821	32	11
ENSG00000112282.18	MED23	6q23.2	0.02776945	-0.167150734	-0.109432626	21	4
ENSG00000112293.15	GPLD1	6p22.3	0.007358682	-0.371751227	-0.10783099	21	8
ENSG00000112297.18	CRYBG1	6q21	0.009959119	-0.245383813	-0.112934927	27	9
ENSG00000112299.8	VNN1	6q23.2	0.025290205	-0.543140217	-0.036713455	23	5
ENSG00000112303.14	VNN2	6q23.2	0.000177844	-0.767065013	-0.128037447	9	4
ENSG00000112305.15	SMAP1	6q13	0.000420916	-0.284234912	-0.125221342	7	1
ENSG00000112365.5	ZBTB24	6q21	0.027569044	-0.152398783	-0.094113261	12	4
ENSG00000112367.12	FIG4	6q21	0.000575536	-0.273851791	-0.190295456	19	1
ENSG00000112379.9	ARFGEF3	6q23.3-q24.1	0.002863177	-0.350050107	-0.047866523	23	14
ENSG00000112419.14	PHACTR2	6q24.2	0.000379136	-0.373574682	-0.136382163	24	3
ENSG00000112511.18	PHF1	6p21.32	0.001960485	0.231601704	0.203102617	14	2
ENSG00000112541.17	PDE10A	6q27	0.040789829	-0.411252727	-0.072624826	22	3
ENSG00000112584.14	FAM120B	6q27	0.006682328	-0.177503941	-0.1388649	20	6
ENSG00000112599.9	GUCA1B	6p21.1	0.040360612	0.296437491	0.093986481	7	0
ENSG00000112624.12	BICRAL	6p21.1	0.016524807	-0.192613387	-0.095109523	17	4
ENSG00000112706.12	IMPG1	6q14.1	0.000017	-0.72706124	-0.124857799	29	9
ENSG00000112851.15	ERBIN	5q12.3	0.031906338	-0.23432756	-0.04053261	30	4
ENSG00000112893.9	MAN2A1	5q21.3	0.002126784	-0.244634242	-0.146666638	19	7
ENSG00000113119.13	TMCO6	5q31.3	0.03938801	0.149714789	0.084660429	14	4
ENSG00000113161.16	HMGCR	5q13.3	0.005799928	-0.208233131	-0.117896958	12	2
ENSG00000113196.3	HAND1	5q33.2	0.044169734	0.865613048	0.099310496	5	0
ENSG00000113205.5	PCDHB3	5q31.3	0.00293894	-0.598737553	-0.076196362	49	16
ENSG00000113273.17	ARSB	5q14.1	0.034533696	-0.199520481	-0.08334962	15	3
ENSG00000113282.14	CLINT1	5q33.3	0.002185413	-0.195538622	-0.152127094	10	4
ENSG00000113300.13	CNOT6	5q35.3	0.004769977	-0.172213156	-0.132929014	12	1
ENSG00000113318.11	MSH3	5q14.1	0.007373247	-0.223966271	-0.119784137	20	4
ENSG00000113361.13	CDH6	5p13.3	0.023308724	-0.294438983	-0.007787052	33	5
ENSG00000113441.16	LNPEP	5q15	0.001299481	-0.351356284	-0.095170138	21	8
ENSG00000113448.19	PDE4D	5q11.2-q12.1	0.001338626	-0.417296466	-0.106499715	20	6
ENSG00000113522.14	RAD50	5q31.1	0.0000117	-0.426993219	-0.199143588	24	3
ENSG00000113532.13	ST8SIA4	5q21.1	0.047643406	-0.289957093	-0.072235422	18	7
ENSG00000113569.16	NUP155	5p13.2	0.017935594	-0.181268688	-0.128320091	16	4
ENSG00000113580.15	NR3C1	5q31.3	0.010662218	-0.395917734	-0.092930334	14	5
ENSG00000113594.10	LIFR	5p13.1	0.010741563	-0.504013145	-0.069810666	38	11
ENSG00000113615.13	SEC24A	5q31.1	0.000102188	-0.328766458	-0.142229552	17	1
ENSG00000113643.9	RARS1	5q34	0.022064406	-0.116001122	-0.13736484	10	1
ENSG00000113658.18	SMAD5	5q31.1	0.042006232	-0.173554831	-0.0951691	9	2
ENSG00000113712.19	CSNK1A1	5q32	0.000160509	-0.225554494	-0.225480607	5	1
ENSG00000113742.14	CPEB4	5q35.2	0.021254637	-0.264593079	-0.074794378	12	4
ENSG00000113761.12	ZNF346	5q35.2	0.038466194	-0.110748988	-0.149879552	8	2
ENSG00000113810.16	SMC4	3q25.33	0.007424115	-0.268721777	-0.073882147	28	7
ENSG00000113812.14	ACTR8	3p21.1	0.007816021	-0.123225489	-0.149918321	10	0
ENSG00000113851.14	CRBN	3p26.2	0.027251259	-0.159433825	-0.118768343	9	3
ENSG00000114062.22	UBE3A	15q11.2	0.02104456	-0.197697862	-0.064697212	19	7
ENSG00000114125.14	RNF7	3q23	0.025863905	0.1239774	0.119640904	3	0
ENSG00000114127.11	XRN1	3q23	0.0000364	-0.464986786	-0.111457362	29	8
ENSG00000114166.8	KAT2B	3p24.3	0.007928988	-0.323837768	-0.108399532	34	8
ENSG00000114251.15	WNT5A	3p14.3	0.000170739	-0.490007632	-0.148988076	14	6
ENSG00000114270.17	COL7A1	3p21.31	0.022096853	-0.385833571	-0.060944235	56	13
ENSG00000114302.16	PRKAR2A	3p21.31	0.000242618	-0.199855161	-0.157096499	6	0
ENSG00000114331.15	ACAP2	3q29	0.021866372	-0.210979321	-0.073589419	12	0
ENSG00000114423.23	CBLB	3q13.11	0.001786778	-0.289768477	-0.102416825	20	3
ENSG00000114503.11	NCBP2	3q29	0.003806769	0.191295667	0.178342975	5	1
ENSG00000114771.14	AADAC	3q25.1	0.032908126	-0.557679436	-0.012575496	8	5
ENSG00000114805.18	PLCH1	3q25.31	0.035967823	-0.201351316	-0.067312447	30	9
ENSG00000114857.18	NKTR	3p22.1	0.024055295	-0.273847233	-0.062227644	23	8
ENSG00000114904.13	NEK4	3p21.1	0.000162338	-0.239393323	-0.175370141	14	4
ENSG00000114933.16	INO80D	2q33.3	0.002200466	-0.400357033	-0.059771198	22	0
ENSG00000114988.12	LMAN2L	2q11.2	0.027372382	0.129653068	0.085801413	7	0
ENSG00000114993.17	RTKN	2p13.1	0.018823515	0.165210509	0.12362378	13	3
ENSG00000115008.6	IL1A	2q14.1	0.009749901	-0.554643067	-0.113847755	2	2
ENSG00000115020.17	PIKFYVE	2q34	0.000436926	-0.381719177	-0.077803968	36	14
ENSG00000115041.13	KCNIP3	2q11.1	0.042159508	0.335390256	0.101936867	6	1
ENSG00000115145.10	STAM2	2q23.3	0.045161795	-0.147356678	-0.109276379	9	1
ENSG00000115183.15	TANC1	2q24.2	0.001453917	-0.249199131	-0.114941966	32	5
ENSG00000115232.14	ITGA4	2q31.3	0.00081819	-0.451520541	-0.119055754	27	8
ENSG00000115266.12	APC2	19p13.3	0.018555737	0.260571932	0.106890327	24	3
ENSG00000115282.21	TTC31	2p13.1	0.028924515	0.105593275	0.145815151	8	3
ENSG00000115289.14	PCGF1	2p13.1	0.00944593	0.160926316	0.116121601	11	1
ENSG00000115306.16	SPTBN1	2p16.2	0.003378794	-0.235913588	-0.126894881	34	10
ENSG00000115353.11	TACR1	2p12	0.036450106	-0.545401409	-0.056923141	14	5
ENSG00000115355.17	CCDC88A	2p16.1	0.0000784	-0.693169102	-0.05352462	39	4
ENSG00000115421.13	PAPOLG	2p16.1	0.028424898	-0.171249604	-0.072373576	19	7
ENSG00000115423.19	DNAH6	2p11.2	0.008812307	-0.388951742	-0.125619631	16	1
ENSG00000115464.15	USP34	2p15	7.38E-08	-0.653741753	-0.15540455	50	15
ENSG00000115590.14	IL1R2	2q11.2	0.007523254	-0.506534426	-0.037980546	11	4
ENSG00000115598.10	IL1RL2	2q12.1	0.01587992	0.417499151	0.075410936	18	1
ENSG00000115602.17	IL1RL1	2q12.1	0.0000216	-0.792499346	-0.124353226	21	5
ENSG00000115604.11	IL18R1	2q12.1	0.006472447	-0.366407411	-0.154759391	23	1
ENSG00000115607.9	IL18RAP	2q12.1	0.000131464	-0.638404621	-0.145480196	26	2
ENSG00000115652.15	UXS1	2q12.2	0.020108941	0.109494096	0.115301393	16	4
ENSG00000115694.15	STK25	2q37.3	0.027210738	0.160394096	0.15508199	11	5
ENSG00000115750.17	TAF1B	2p25.1	0.027538911	-0.17977203	-0.156645318	4	1
ENSG00000115760.14	BIRC6	2p22.3	0.00000027	-0.580689307	-0.167496337	55	18
ENSG00000115808.12	STRN	2p22.2	0.00578551	-0.238471999	-0.086170003	19	2
ENSG00000115816.15	CEBPZ	2p22.2	0.029677621	-0.147522728	-0.100283256	16	5
ENSG00000115825.11	PRKD3	2p22.2	0.002648788	-0.262112701	-0.136533771	13	5
ENSG00000115827.14	DCAF17	2q31.1	0.003421165	-0.284859994	-0.087345095	14	2
ENSG00000115850.10	LCT	2q21.3	0.00000617	-1.166996661	-0.096947413	45	10
ENSG00000115904.14	SOS1	2p22.1	0.000609151	-0.327278344	-0.087387239	30	3
ENSG00000115956.10	PLEK	2p14	0.000218201	-0.6733253	-0.108555437	15	0
ENSG00000115977.20	AAK1	2p13.3	0.000723772	-0.427819955	-0.108176111	9	4
ENSG00000115993.13	TRAK2	2q33.1	0.005264484	-0.188338396	-0.144737698	11	6
ENSG00000116062.17	MSH6	2p16.3	0.008329154	-0.178038628	-0.164734037	32	10
ENSG00000116095.11	PLEKHA3	2q31.2	0.006377497	-0.237374651	-0.096945197	8	1
ENSG00000116096.6	SPR	2p13.2	0.013750457	0.210732301	0.116236815	3	2
ENSG00000116117.18	PARD3B	2q33.3	0.022424958	-0.242129654	-0.05330115	32	9
ENSG00000116127.19	ALMS1	2p13.1	0.0000034	-0.565151354	-0.110719435	49	17
ENSG00000116138.13	DNAJC16	1p36.21	0.007424966	-0.150519504	-0.131862791	9	5
ENSG00000116147.17	TNR	1q25.1	0.042115324	-0.513529428	-0.081532358	59	16
ENSG00000116194.13	ANGPTL1	1q25.2	0.004880152	-0.770926851	-0.025355305	15	6
ENSG00000116406.19	EDEM3	1q25.3	0.042522224	-0.208108427	-0.056528356	22	2
ENSG00000116539.14	ASH1L	1q22	0.000750594	-0.379021643	-0.070949013	59	20
ENSG00000116580.18	GON4L	1q22	0.006348642	-0.280699071	-0.049530899	30	9
ENSG00000116641.18	DOCK7	1p31.3	0.004149011	-0.230589534	-0.135708536	24	6
ENSG00000116652.6	DLEU2L	1p31.3	3.25E-08	-1.246662528	-0.086107026	NA	NA
ENSG00000116704.8	SLC35D1	1p31.3	0.013258635	-0.203035643	-0.154858843	3	1
ENSG00000116731.22	PRDM2	1p36.21	0.00597647	-0.209945396	-0.094551713	38	9
ENSG00000116747.13	RO60	1q31.2	0.003215426	-0.348620829	-0.128614864	15	5
ENSG00000116748.21	AMPD1	1p13.2	0.008256398	-0.673335692	-0.102206974	19	6
ENSG00000116793.16	PHTF1	1p13.2	0.022262042	-0.17052146	-0.104799793	15	7
ENSG00000116991.11	SIPA1L2	1q42.2	0.010972277	-0.274846031	-0.041602142	31	8
ENSG00000117000.9	RLF	1p34.2	0.004389244	-0.233759586	-0.124770307	31	3
ENSG00000117009.12	KMO	1q43	0.011379947	-0.435779551	-0.084307587	20	4
ENSG00000117013.17	KCNQ4	1p34.2	0.021829369	0.389885152	0.12258947	20	5
ENSG00000117016.10	RIMS3	1p34.2	0.0419017	-0.329006475	-0.137863778	10	0
ENSG00000117090.15	SLAMF1	1q23.3	0.010696206	-0.370965138	-0.136578619	9	4
ENSG00000117148.8	ACTL8	1p36.13	0.000154416	0.949320049	0.099710496	11	2
ENSG00000117153.16	KLHL12	1q32.1	0.029312211	0.110132458	0.07690517	7	3
ENSG00000117155.17	SSX2IP	1p22.3	0.019190401	-0.190787888	-0.127524738	14	3
ENSG00000117281.16	CD160	1q21.1	2.73E-08	-0.963682606	-0.178243072	4	1
ENSG00000117407.17	ARTN	1p34.1	0.044810807	0.275409856	0.076576504	2	1
ENSG00000117477.12	CCDC181	1q24.2	0.002200466	-0.565503806	-0.059975294	15	2
ENSG00000117500.13	TMED5	1p22.1	0.047376875	-0.178936509	-0.097517173	3	1
ENSG00000117523.16	PRRC2C	1q24.3	0.002879011	-0.310607401	-0.048818988	41	10
ENSG00000117528.14	ABCD3	1p21.3	0.023761136	-0.16025016	-0.175549726	8	4
ENSG00000117713.20	ARID1A	1p36.11	0.024664195	-0.186267983	-0.075174779	79	18
ENSG00000118007.13	STAG1	3q22.3	0.0000539	-0.350691388	-0.147525997	32	10
ENSG00000118058.23	KMT2A	11q23.3	0.005260318	-0.286881554	-0.050484235	51	15
ENSG00000118113.12	MMP8	11q22.2	0.019943065	-0.695350679	-0.028227013	10	3
ENSG00000118137.10	APOA1	11q23.3	0.00417818	-0.814055419	-0.060325055	4	0
ENSG00000118193.12	KIF14	1q32.1	0.043513542	-0.240754315	-0.054687634	22	4
ENSG00000118260.15	CREB1	2q33.3	0.019328214	-0.170484042	-0.090178761	3	2
ENSG00000118322.14	ATP10B	5q34	0.044782959	-0.256975507	-0.027581727	19	9
ENSG00000118412.13	CASP8AP2	6q15	0.000551601	-0.355549307	-0.09514246	33	7
ENSG00000118454.13	ANKRD13C	1p31.1	0.043660789	-0.145946371	-0.13437328	10	3
ENSG00000118473.22	SGIP1	1p31.3	0.006211038	-0.451456876	-0.053911368	18	6
ENSG00000118482.12	PHF3	6q12	0.021463521	-0.246841876	-0.058078831	32	9
ENSG00000118492.17	ADGB	6q24.3	0.0000419	-1.051606673	-0.145646142	14	1
ENSG00000118503.15	TNFAIP3	6q23.3	0.011562702	-0.250810688	-0.126215045	10	6
ENSG00000118514.14	ALDH8A1	6q23.3	0.032968151	-0.427773601	-0.03538797	11	4
ENSG00000118520.15	ARG1	6q23.2	2.04E-09	-1.299664494	-0.139721435	3	1
ENSG00000118523.6	CCN2	6q23.2	0.045696832	0.28308293	0.105357189	5	1
ENSG00000118526.7	TCF21	6q23.2	0.008412393	-0.371325374	-0.069717499	5	3
ENSG00000118564.15	FBXL5	4p15.32	0.012572864	-0.171081151	-0.165341827	8	5
ENSG00000118596.12	SLC16A7	12q14.1	0.016938192	-0.53512373	-0.071538383	23	5
ENSG00000118620.13	ZNF430	19p12	0.016863555	-0.239258287	-0.060208526	13	3
ENSG00000118690.13	ARMC2	6q21	0.018829435	-0.303312258	-0.132600911	13	4
ENSG00000118985.16	ELL2	5q15	0.009563388	-0.271554172	-0.104242059	19	3
ENSG00000118997.14	DNAH7	2q32.3	1.58E-11	-1.067631777	-0.210787637	65	25
ENSG00000119004.16	CYP20A1	2q33.2	0.019071107	-0.145720973	-0.176149622	10	5
ENSG00000119139.21	TJP2	9q21.11	0.0000869	-0.60460125	-0.089212088	22	7
ENSG00000119280.17	C1orf198	1q42.2	0.038088381	0.141301878	0.173544224	1	2
ENSG00000119509.13	INVS	9q31.1	0.020033402	-0.188149539	-0.144943708	18	3
ENSG00000119535.18	CSF3R	1p34.3	0.001733963	-0.584962477	-0.089744814	24	9
ENSG00000119608.14	PROX2	14q24.3	0.00000119	-0.908883386	-0.100267044	9	1
ENSG00000119636.16	BBOF1	14q24.3	0.019385845	-0.266753876	-0.095600031	6	2
ENSG00000119638.14	NEK9	14q24.3	0.031800976	0.122535349	0.153970019	11	6
ENSG00000119698.12	PPP4R4	14q32.12-q32.13	0.035206778	-0.540366089	-0.062766436	27	5
ENSG00000119699.8	TGFB3	14q24.3	0.04029595	0.378129351	0.087565126	5	1
ENSG00000119725.20	ZNF410	14q24.3	4.96E-08	-0.970145799	-0.069789884	5	2
ENSG00000119737.6	GPR75	2p16.2	0.000011	-0.625094415	-0.136398069	10	5
ENSG00000119778.15	ATAD2B	2p24.1-p23.3	0.000316282	-0.398819934	-0.071642805	36	5
ENSG00000119900.9	OGFRL1	6q13	0.032961854	-0.312442792	-0.05912479	10	3
ENSG00000119912.18	IDE	10q23.33	0.000562603	-0.221525704	-0.125083175	22	2
ENSG00000119915.5	ELOVL3	10q24.32	0.02842164	0.456208499	0.067234397	9	0
ENSG00000119946.11	CNNM1	10q24.2	0.015807187	-0.523692107	-0.061737196	25	9
ENSG00000119979.18	DENND10	10q26.11	0.009860213	-0.195280341	-0.112023339	7	1
ENSG00000120008.16	WDR11	10q26.12	0.046032781	-0.121517823	-0.078944273	22	6
ENSG00000120051.15	CFAP58	10q25.1	0.000989526	-0.649710435	-0.05996067	19	6
ENSG00000120063.10	GNA13	17q24.1	0.026731871	-0.164819937	-0.104526194	4	4
ENSG00000120071.15	KANSL1	17q21.31	0.01116991	-0.217783897	-0.114726848	47	12
ENSG00000120137.7	PANK3	5q34	0.002854154	-0.294166441	-0.098554977	8	0
ENSG00000120156.22	TEK	9p21.2	0.012682938	-0.359423758	-0.058541731	24	11
ENSG00000120162.10	MOB3B	9p21.2	0.032554051	-0.198458381	-0.05726926	4	1
ENSG00000120215.10	MLANA	9p24.1	3.04E-13	-1.329717067	-0.167279568	4	1
ENSG00000120278.16	PLEKHG1	6q25.1	0.000488994	-0.30566371	-0.126194119	18	4
ENSG00000120498.14	TEX11	Xq13.1	0.001930858	-0.541557441	-0.149236219	26	7
ENSG00000120500.18	ARR3	Xq13.1	0.000357434	-0.699561084	-0.033306883	12	2
ENSG00000120519.15	SLC10A7	4q31.22	0.011504236	-0.199087066	-0.107516262	6	0
ENSG00000120555.13	SEPTIN7P9	10p11.1	0.01706918	-0.475282112	-0.082131643	3	1
ENSG00000120645.12	IQSEC3	12p13.33	0.048941381	0.366900752	0.124128212	33	5
ENSG00000120733.14	KDM3B	5q31.2	0.037650103	-0.113170069	-0.102405606	34	6
ENSG00000120800.5	UTP20	12q23.2	0.027825986	-0.198106846	-0.065653385	35	14
ENSG00000120868.14	APAF1	12q23.1	0.0000636	-0.307380842	-0.151197709	19	8
ENSG00000120885.22	CLU	8p21.1	0.001403296	0.549912355	0.088378275	14	1
ENSG00000120910.15	PPP3CC	8p21.3	0.005794913	-0.246488638	-0.167951015	8	1
ENSG00000121060.18	TRIM25	17q22	0.040656876	-0.137837915	-0.131721492	10	2
ENSG00000121101.16	TEX14	17q22	9.55E-12	-1.355161523	-0.142067838	32	5
ENSG00000121236.21	TRIM6	11p15.4	0.029312211	0.30342187	0.126078002	14	4
ENSG00000121270.16	ABCC11	16q12.1	0.032818511	-0.35428189	-0.097470376	21	8
ENSG00000121454.6	LHX4	1q25.2	0.018075947	-0.371316548	-0.073191926	10	0
ENSG00000121594.12	CD80	3q13.33	0.004489602	-0.465719491	-0.112179423	4	2
ENSG00000121671.12	CRY2	11p11.2	0.011667926	0.152538298	0.116102218	9	1
ENSG00000121797.10	CCRL2	3p21.31	0.029439181	-0.191903549	-0.127972189	6	0
ENSG00000121879.6	PIK3CA	3q26.32	0.019571785	-0.246912457	-0.039772883	137	33
ENSG00000121892.15	PDS5A	4p14	0.015941352	-0.170205209	-0.120404705	29	9
ENSG00000121895.8	TMEM156	4p14	0.007566078	-0.482040799	-0.12067295	6	3
ENSG00000121903.14	ZSCAN20	1p35.1	0.015241109	-0.212629986	-0.085549936	27	8
ENSG00000121904.17	CSMD2	1p35.1	0.012857458	-0.511067713	-0.025244945	96	15
ENSG00000121940.16	CLCC1	1p13.3	0.001234882	-0.195614285	-0.195718754	12	3
ENSG00000122008.15	POLK	5q13.3	0.005964049	-0.281889885	-0.084394971	16	4
ENSG00000122025.15	FLT3	13q12.2	0.000093	-0.727019766	-0.16661788	17	2
ENSG00000122335.17	SERAC1	6q25.3	0.026915731	-0.167572577	-0.122577723	12	4
ENSG00000122359.18	ANXA11	10q22.3	0.032956705	0.136376967	0.151833997	10	1
ENSG00000122376.12	SHLD2	10q23.2	0.000101769	-0.324735095	-0.119538247	14	3
ENSG00000122378.14	PRXL2A	10q23.1	0.0000336	0.335089621	0.201275368	10	2
ENSG00000122432.18	SPATA1	1p22.3	8.79E-08	-0.910084145	-0.123839758	11	4
ENSG00000122482.21	ZNF644	1p22.2	0.000149242	-0.379506981	-0.150156989	27	3
ENSG00000122483.17	CCDC18	1p22.1	0.008321892	-0.34235196	-0.077932487	22	5
ENSG00000122484.9	RPAP2	1p22.1	0.011583832	-0.209305784	-0.132669337	20	2
ENSG00000122507.21	BBS9	7p14.3	0.001319614	-0.337842794	-0.120020667	20	2
ENSG00000122515.15	ZMIZ2	7p13	0.043504044	0.178847465	0.177717723	14	3
ENSG00000122547.11	EEPD1	7p14.2	0.005218781	0.267904509	0.153474517	14	2
ENSG00000122678.17	POLM	7p13	0.040843521	0.152227523	0.112731981	18	3
ENSG00000122696.14	SLC25A51	9p13.2-p13.1	0.048234998	-0.127770556	-0.155199151	11	2
ENSG00000122862.5	SRGN	10q22.1	0.01639418	-0.385443181	-0.099283539	0	3
ENSG00000123066.9	MED13L	12q24.21	0.000037	-0.453547226	-0.078530667	31	11
ENSG00000123104.12	ITPR2	12p11.23	0.000837358	-0.532358492	-0.09930851	44	13
ENSG00000123338.13	NCKAP1L	12q13.13-q13.2	0.019791455	-0.369630785	-0.086123415	33	9
ENSG00000123405.14	NFE2	12q13.13	0.025423661	0.513624666	0.072061909	15	5
ENSG00000123415.15	SMUG1	12q13.13	0.028774813	0.139863093	0.104951913	8	1
ENSG00000123473.16	STIL	1p33	0.003270961	-0.238455851	-0.154948159	17	6
ENSG00000123496.8	IL13RA2	Xq23	0.005163178	-0.509869686	-0.155911117	21	0
ENSG00000123552.18	USP45	6q16.2	0.003066751	-0.285225928	-0.128215412	17	6
ENSG00000123607.15	TTC21B	2q24.3	0.04765989	-0.181712165	-0.075593811	22	4
ENSG00000123636.18	BAZ2B	2q24.2	0.0000107	-0.551913015	-0.101689152	24	5
ENSG00000123700.5	KCNJ2	17q24.3	0.012709315	-0.338280786	-0.103366985	11	7
ENSG00000124091.9	GCNT7	20q13.31	1.53E-16	-1.884313037	-0.138985274	3	1
ENSG00000124140.14	SLC12A5	20q13.12	0.003747042	-0.571211382	-0.071280148	33	11
ENSG00000124151.19	NCOA3	20q13.12	0.003769024	-0.255053744	-0.087183291	23	3
ENSG00000124177.15	CHD6	20q12	0.040252864	-0.223545069	-0.054927351	48	14
ENSG00000124194.17	GDAP1L1	20q13.12	0.000000224	-1.308726601	-0.126356287	11	4
ENSG00000124198.9	ARFGEF2	20q13.13	0.000354699	-0.334829747	-0.129528104	39	6
ENSG00000124203.6	ZNF831	20q13.32	0.014428497	-0.500051742	-0.130819877	67	17
ENSG00000124216.4	SNAI1	20q13.13	0.04363403	0.230896697	0.189081826	6	2
ENSG00000124251.11	TP53TG5	20q13.12	0.010769775	-0.318752355	-0.124929715	10	0
ENSG00000124334.17	IL9R	Xq28 and Yq12	0.000577768	-0.692447916	-0.090518818	9	1
ENSG00000124343.14	XG	Xp22.33	1.61E-11	1.345840702	0.057126414	9	2
ENSG00000124466.9	LYPD3	19q13.31	0.006632822	0.495325009	0.052003366	6	0
ENSG00000124486.13	USP9X	Xp11.4	0.000423054	-0.326177298	-0.134748695	44	14
ENSG00000124493.14	GRM4	6p21.31	0.041065597	0.600332544	-0.015745863	20	3
ENSG00000124575.7	H1-3	6p22.2	6.03E-46	-4.444915137	-0.180580432	7	3
ENSG00000124635.9	H2BC11	6p22.1	5.24E-13	-1.514466856	-0.153987948	1	2
ENSG00000124721.18	DNAH8	6p21.2	0.000000433	-1.379895542	-0.146495998	79	18
ENSG00000124731.13	TREM1	6p21.1	0.021254637	-0.49935843	-0.057591927	10	2
ENSG00000124788.19	ATXN1	6p22.3	0.019201665	-0.26236135	-0.079691158	23	4
ENSG00000124789.12	NUP153	6p22.3	0.013859379	-0.176718596	-0.087916916	24	2
ENSG00000124839.13	RAB17	2q37.3	0.035565777	0.207680648	0.147301603	6	0
ENSG00000124942.14	AHNAK	11q12.3	0.01782021	-0.330798583	-0.03982212	60	16
ENSG00000125107.18	CNOT1	16q21	0.000723772	-0.254356804	-0.149127514	41	13
ENSG00000125245.13	GPR18	13q32.3	6.94E-18	-1.817355775	-0.15962139	6	2
ENSG00000125257.16	ABCC4	13q32.1	0.02771212	-0.264639028	-0.106112757	29	4
ENSG00000125388.20	GRK4	4p16.3	0.016954041	-0.184508453	-0.132021161	10	4
ENSG00000125430.9	HS3ST3B1	17p12	0.005749311	-0.361793923	-0.086265651	17	2
ENSG00000125434.11	SLC25A35	17p13.1	0.037931644	0.204641007	0.156955486	5	2
ENSG00000125462.19	MIR9-1HG	1q22	0.010725932	0.518377878	0.025179677	4	2
ENSG00000125538.12	IL1B	2q14.1	0.002039176	-0.612990728	-0.094370455	6	1
ENSG00000125675.18	GRIA3	Xq25	0.00000652	-1.03379264	-0.074500521	20	9
ENSG00000125733.18	TRIP10	19p13.3	0.007198163	0.200124061	0.178924119	6	2
ENSG00000125746.18	EML2	19q13.32	0.020920135	0.207425648	0.15656205	21	5
ENSG00000125869.10	LAMP5	20p12.2	0.00737312	0.522165822	0.08874889	11	0
ENSG00000125872.8	LRRN4	20p12.3	0.005208073	0.549785605	0.083733011	14	2
ENSG00000126070.20	AGO3	1p34.3	0.001097814	-0.359046481	-0.136530256	17	2
ENSG00000126091.21	ST3GAL3	1p34.1	1.81E-10	-0.949438067	-0.176425928	16	3
ENSG00000126262.5	FFAR2	19q13.12	0.025049552	-0.481218607	-0.091009207	7	5
ENSG00000126803.9	HSPA2	14q23.3	0.002561045	-0.50526829	0.012495798	28	8
ENSG00000126860.12	EVI2A	17q11.2	0.002760614	-0.547376187	-0.118291925	4	2
ENSG00000126861.5	OMG	17q11.2	3.82E-28	-2.803094836	-0.159498878	4	0
ENSG00000126878.13	AIF1L	9q34.12-q34.13	0.002894469	0.463938932	0.122832485	4	0
ENSG00000127022.15	CANX	5q35.3	0.002584721	-0.174430563	-0.144068784	5	2
ENSG00000127081.14	ZNF484	9q22.31	0.001799852	-0.380495801	-0.109631994	14	8
ENSG00000127249.15	ATP13A4	3q29	0.001423855	-0.681901864	-0.127116009	17	2
ENSG00000127311.10	HELB	12q14.3|12q	1.02E-08	-0.779915813	-0.178426581	13	7
ENSG00000127314.18	RAP1B	12q15	0.011609283	-0.177744477	-0.141999685	3	0
ENSG00000127329.16	PTPRB	12q15	0.035785406	-0.204872042	-0.034146353	24	7
ENSG00000127364.4	TAS2R4	7q34	2.73E-10	-1.232665518	-0.089742148	8	1
ENSG00000127481.15	UBR4	1p36.13	0.000170252	-0.309101485	-0.140298577	57	12
ENSG00000127507.18	ADGRE2	19p13.12	0.001477233	-0.467293525	-0.081543446	20	2
ENSG00000127561.15	SYNGR3	16p13.3	0.001463786	0.55272035	0.066757981	1	1
ENSG00000127603.30	MACF1	1p34.3	0.00000928	-0.562770314	-0.098805642	84	17
ENSG00000127720.8	METTL25	12q21.31	0.015600689	-0.21403778	-0.119469129	10	3
ENSG00000127863.16	TNFRSF19	13q12.12	0.018126505	0.547615824	0.070516673	18	5
ENSG00000127914.18	AKAP9	7q21.2	0.00000013	-0.714506646	-0.110061809	63	18
ENSG00000127922.9	SEM1	7q21.3	0.009563388	0.209391622	0.127261729	0	2
ENSG00000127957.18	PMS2P3	7q11.23	0.005525281	-0.351535682	-0.070077287	NA	NA
ENSG00000127980.16	PEX1	7q21.2	0.031064791	-0.172567512	-0.1195287	18	9
ENSG00000128000.17	ZNF780B	19q13.2	0.017148346	-0.250984886	-0.109622183	12	5
ENSG00000128262.8	POM121L9P	22q11.23	0.036591226	-0.441970007	-0.017542882	0	0
ENSG00000128383.13	APOBEC3A	22q13.1	0.001932724	-0.603998331	-0.082717886	2	1
ENSG00000128512.23	DOCK4	7q31.1	0.0000498	-0.600340574	-0.129352149	34	18
ENSG00000128563.13	PRKRIP1	7q22.1	0.01298326	0.174464733	0.17021938	2	2
ENSG00000128567.17	PODXL	7q32.3	0.006940825	0.251496242	0.088078705	8	2
ENSG00000128578.10	STRIP2	7q32.1	0.027910855	-0.28148575	-0.107000028	13	4
ENSG00000128585.18	MKLN1	7q32.3	0.00013932	-0.390818541	-0.129663505	19	2
ENSG00000128591.16	FLNC	7q32.1	0.043504044	0.388680871	0.04130173	61	23
ENSG00000128594.8	LRRC4	7q32.1	0.000000449	-0.932548308	-0.103984113	11	1
ENSG00000128606.13	LRRC17	7q22.1	0.009110728	0.36088667	0.082386025	22	2
ENSG00000128656.15	CHN1	2q31.1	0.041178347	-0.2814149	-0.084143064	11	3
ENSG00000128692.8	EIF2S2P4	2q31.1	0.002928572	-0.41819328	-0.098640966	NA	NA
ENSG00000128731.18	HERC2	15q13.1	0.017251997	-0.230201898	-0.055083353	71	23
ENSG00000128815.19	WDFY4	10q11.23	0.019328214	-0.40844487	-0.071142025	23	2
ENSG00000128881.17	TTBK2	15q15.2	0.0000673	-0.535159294	-0.055140668	26	3
ENSG00000128918.15	ALDH1A2	15q21.3	0.00058424	-0.938039158	-0.069758259	16	2
ENSG00000129003.19	VPS13C	15q22.2	2.56E-08	-0.712867122	-0.131733962	56	10
ENSG00000129048.7	ACKR4	3q22.1	0.0000474	-0.867042136	-0.120555345	13	2
ENSG00000129159.9	KCNC1	11p15.1	3.75E-16	-1.911986363	-0.112243705	19	8
ENSG00000129167.9	TPH1	11p15.1	0.002154181	-0.650033335	-0.053840059	7	1
ENSG00000129204.17	USP6	17p13.2	0.005218781	-0.505182041	-0.088152187	24	9
ENSG00000129214.15	SHBG	17p13.1	0.000857163	-0.670262332	-0.055221533	12	0
ENSG00000129244.9	ATP1B2	17p13.1	0.047789243	0.330576684	0.049053852	11	2
ENSG00000129317.15	PUS7L	12q12	0.00639816	-0.2966534	-0.099361681	15	2
ENSG00000129347.21	KRI1	19p13.2	0.031492861	0.160788637	0.180504731	7	8
ENSG00000129422.14	MTUS1	8p22	0.000000443	-0.483507802	-0.187606609	20	6
ENSG00000129460.16	NGDN	14q11.2	0.036591226	0.126358109	0.140285768	8	1
ENSG00000129493.15	HEATR5A	14q12	0.036591226	-0.164816071	-0.073852729	22	2
ENSG00000129534.14	MIS18BP1	14q21.2	0.010216465	-0.252904666	-0.067871873	21	4
ENSG00000129595.14	EPB41L4A	5q22.1-q22.2	0.000001	-0.878346482	-0.152706773	16	8
ENSG00000129675.16	ARHGEF6	Xq26.3	0.048135448	-0.281711996	-0.071980884	27	5
ENSG00000129946.10	SHC2	19p13.3	0.04728394	0.333731576	0.088719253	10	0
ENSG00000130032.17	PRRG3	Xq28	0.036450106	-0.398586511	-0.102730687	8	4
ENSG00000130119.17	GNL3L	Xp11.22	0.027591932	-0.170735757	-0.127520699	16	0
ENSG00000130150.12	MOSPD2	Xp22.2	0.049871372	-0.166106967	-0.055405835	9	1
ENSG00000130227.17	XPO7	8p21.3	0.001149923	-0.203498993	-0.217415795	14	2
ENSG00000130338.13	TULP4	6q25.3	0.008134021	-0.265433695	-0.115992166	35	19
ENSG00000130348.11	QRSL1	6q21	0.032313372	-0.130833084	-0.097276238	13	3
ENSG00000130396.20	AFDN	6q27	0.003992229	-0.220305183	-0.140721289	30	7
ENSG00000130449.6	ZSWIM6	5q12.1	0.008645744	-0.204871226	-0.083487646	4	1
ENSG00000130477.15	UNC13A	19p13.11	0.000000229	-0.870081223	-0.108158642	30	9
ENSG00000130487.9	KLHDC7B	22q13.33	0.010218469	0.434556509	0.03327334	11	5
ENSG00000130518.17	IQCN	19p13.11	0.017794733	-0.396362832	-0.09996919	26	3
ENSG00000130544.12	ZNF557	19p13.2	0.003039156	-0.225227457	-0.195483439	13	4
ENSG00000130600.19	H19	11p15.5	0.015107417	0.686473796	0.142557992	NA	NA
ENSG00000130783.14	CCDC62	12q24.31	0.000527817	-0.525922207	-0.15136238	14	7
ENSG00000130856.17	ZNF236	18q23	0.001886253	-0.30192985	-0.091771477	25	13
ENSG00000130943.7	PKDREJ	22q13.31	0.02133538	-0.346162179	-0.129702978	42	12
ENSG00000130957.5	FBP2	9q22.32	0.036285507	-0.418063894	0.001154759	12	4
ENSG00000130988.13	RGN	Xp11.3	0.00000752	0.989142995	0.080011369	2	1
ENSG00000131018.24	SYNE1	6q25.2	0.0013752	-0.568558784	-0.059244089	180	54
ENSG00000131023.13	LATS1	6q25.1	0.004308221	-0.226546091	-0.110455877	19	10
ENSG00000131044.17	TTLL9	20q11.21	0.003961745	-0.532813972	-0.131708697	11	3
ENSG00000131095.13	GFAP	17q21.31	0.005078252	-0.529587292	-0.061452347	7	2
ENSG00000131142.13	CCL25	19p13.2	0.000000712	-1.688919488	-0.012431681	1	0
ENSG00000131263.13	RLIM	Xq13.2	0.020434892	-0.216568487	-0.057559363	10	0
ENSG00000131355.15	ADGRE3	19p13.12	2.53E-08	-1.199452516	-0.167487551	22	5
ENSG00000131375.10	CAPN7	3p25.1	0.0000516	-0.243945963	-0.185747234	14	5
ENSG00000131381.12	RBSN	3p25.1	0.002099114	-0.139738402	-0.154037629	10	3
ENSG00000131503.21	ANKHD1	5q31.3	0.034894859	-0.302907311	-0.050397821	0	1
ENSG00000131504.17	DIAPH1	5q31.3	0.027268467	-0.126102879	-0.104030133	19	3
ENSG00000131626.19	PPFIA1	11q13.3	0.025892775	-0.121866467	-0.086472768	21	5
ENSG00000131711.15	MAP1B	5q13.2	0.031193944	-0.414328655	0.011874727	56	11
ENSG00000131730.16	CKMT2	5q14.1	0.001521268	-0.831801975	-0.182425302	15	3
ENSG00000131778.19	CHD1L	1q21.1	0.000510255	-0.527546403	-0.127589924	8	3
ENSG00000131848.9	ZSCAN5A	19q13.43	0.026571574	-0.165054134	-0.14254564	11	1
ENSG00000131849.12	ZNF132	19q13.43	0.001664936	-0.297690175	-0.151467224	15	5
ENSG00000131876.17	SNRPA1	15q26.3	0.039844731	0.139357008	0.086725508	2	1
ENSG00000132010.16	ZNF20	19p13.2	0.039955879	-0.264598911	-0.097960476	11	5
ENSG00000132122.12	SPATA6	1p33	0.012308394	-0.254329524	-0.136383268	8	3
ENSG00000132141.14	CCT6B	17q12	0.012835245	-0.28005347	-0.121358077	10	5
ENSG00000132155.13	RAF1	3p25.2	0.011620574	-0.135831364	-0.121755692	14	4
ENSG00000132334.17	PTPRE	10q26.2	0.0152355	-0.162681472	-0.10215458	17	1
ENSG00000132405.19	TBC1D14	4p16.1	0.00000908	-0.357255679	-0.198766903	22	3
ENSG00000132432.14	SEC61G	7p11.2	0.003100642	0.228622353	0.167653466	1	0
ENSG00000132434.9	LANCL2	7p11.2	0.008577696	0.156319783	0.096452187	15	5
ENSG00000132465.12	JCHAIN	4q13.3	0.020375845	-0.585200674	-0.101502915	5	3
ENSG00000132466.19	ANKRD17	4q13.3	0.0000225	-0.370309439	-0.143994402	21	14
ENSG00000132549.18	VPS13B	8q22.2	0.000000523	-0.654997834	-0.138752894	66	20
ENSG00000132554.20	RGS22	8q22.2	0.00422524	-0.824412487	-0.045881387	34	8
ENSG00000132563.16	REEP2	5q31.2	0.009729583	0.394439279	0.14474455	12	1
ENSG00000132635.17	PCED1A	20p13	0.036103941	0.232071919	0.169087077	4	1
ENSG00000132842.14	AP3B1	5q14.1	0.001365309	-0.185847656	-0.123582714	22	4
ENSG00000132849.21	PATJ	1p31.3	0.001150711	-0.278994481	-0.193213964	26	9
ENSG00000132874.15	SLC14A2	18q12.3	0.001209314	-1.008476932	-0.027803196	24	4
ENSG00000132938.21	MTUS2	13q12.3	0.033599081	-0.473287904	-0.111651723	49	17
ENSG00000132953.16	XPO4	13q12.11	0.01872844	-0.245822628	-0.075002986	29	6
ENSG00000133138.20	TBC1D8B	Xq22.3	0.017547872	-0.21987197	-0.074134133	26	3
ENSG00000133302.13	SLF1	5q15	0.00990541	-0.226969897	-0.135375904	9	4
ENSG00000133401.16	PDZD2	5p13.3	0.000109355	-0.571625743	-0.096173013	71	19
ENSG00000133454.16	MYO18B	22q12.1	0.00535402	-0.748138538	-0.075709379	62	11
ENSG00000133477.17	FAM83F	22q13.1	0.047675597	-0.209993906	-0.126863987	8	1
ENSG00000133636.11	NTS	12q21.31	0.018359395	-0.884711587	-0.010810124	6	1
ENSG00000133657.16	ATP13A3	3q29	0.028203692	-0.212735657	-0.047575331	16	16
ENSG00000133678.14	TMEM254	10q22.3	0.04722338	0.168138085	0.081652124	2	1
ENSG00000133706.19	LARS1	5q32	0.023844448	-0.12968864	-0.120642298	19	4
ENSG00000133812.16	SBF2	11p15.4	0.000711507	-0.339453321	-0.105055807	20	4
ENSG00000133816.17	MICAL2	11p15.3	0.015793353	-0.186771071	-0.093632385	25	9
ENSG00000133835.17	HSD17B4	5q23.1	0.025693568	-0.153634876	-0.138547125	7	3
ENSG00000133858.17	ZFC3H1	12q21.1	0.042127579	-0.226914853	-0.044269439	28	5
ENSG00000133878.9	DUSP26	8p12	0.00535402	0.56281712	0.084391222	3	1
ENSG00000133958.13	UNC79	14q32.12	0.000382416	-0.549917475	-0.045270598	68	17
ENSG00000133962.8	CATSPERB	14q32.12	0.000000553	-0.774467991	-0.16420707	17	8
ENSG00000134109.11	EDEM1	3p26.1	0.000354699	-0.239202684	-0.170218289	11	1
ENSG00000134121.10	CHL1	3p26.3	0.02139851	-0.460350168	-0.107446802	31	16
ENSG00000134183.12	GNAT2	1p13.3	4.38E-17	-1.417742845	-0.246964075	10	3
ENSG00000134242.16	PTPN22	1p13.2	0.002029517	-0.445019591	-0.088151818	10	1
ENSG00000134243.12	SORT1	1p13.3|1p21.3-p13.1	0.040307143	-0.145740051	-0.111835985	20	3
ENSG00000134245.18	WNT2B	1p13.2	0.003769024	-0.370933874	-0.109487105	12	1
ENSG00000134250.20	NOTCH2	1p12	0.009555009	-0.269825555	-0.092741501	31	9
ENSG00000134256.12	CD101	1p13.1	0.001107542	-0.346631198	-0.200098392	23	1
ENSG00000134318.14	ROCK2	2p25.1	0.00748024	-0.271039917	-0.1026272	29	5
ENSG00000134352.20	IL6ST	5q11.2	0.006469351	-0.314582694	-0.053710766	15	3
ENSG00000134444.15	RELCH	18q21.33	0.003675473	-0.233185447	-0.123306953	21	9
ENSG00000134453.16	RBM17	10p15.1	0.014552383	0.106638459	0.124217591	14	1
ENSG00000134504.14	KCTD1	18q11.2	0.002974079	0.368584683	0.101368605	10	3
ENSG00000134516.18	DOCK2	5q35.1	0.001384292	-0.523141607	-0.122794709	54	19
ENSG00000134532.19	SOX5	12p12.1	0.000269733	-0.68920549	-0.080170195	29	6
ENSG00000134539.17	KLRD1	12p13.2	0.012938113	-0.496775665	-0.089941366	8	2
ENSG00000134545.14	KLRC1	12p13.2	0.000436271	-0.750332246	-0.152334804	5	4
ENSG00000134551.13	PRH2	12p13.2	2.76E-10	-1.531645845	-0.098764962	2	1
ENSG00000134571.11	MYBPC3	11p11.2	0.003559615	-0.483215487	-0.094092503	25	8
ENSG00000134644.16	PUM1	1p35.2	0.014294355	-0.109629454	-0.15158126	25	5
ENSG00000134698.11	AGO4	1p34.3	0.046695442	-0.160049457	-0.092702357	24	0
ENSG00000134744.14	TUT4	1p32.3	0.001153209	-0.327190267	-0.134969528	26	5
ENSG00000134755.17	DSC2	18q12.1	0.029312211	-0.241852043	-0.106788149	15	5
ENSG00000134824.14	FADS2	11q12.2	0.049554477	-0.388461783	-0.094011781	16	4
ENSG00000134851.13	TMEM165	4q12	0.016026925	-0.168481	-0.150392044	6	1
ENSG00000134852.15	CLOCK	4q12	0.005317275	-0.275304923	-0.112636532	20	4
ENSG00000134853.12	PDGFRA	4q12	0.00013491	-0.493352408	-0.155943116	44	7
ENSG00000134873.10	CLDN10	13q32.1	0.045002842	-0.805101817	-0.045447017	10	3
ENSG00000134900.12	TPP2	13q33.1	0.02133538	-0.189793415	-0.082364453	24	6
ENSG00000134982.17	APC	5q22.2	0.00000143	-0.610203715	-0.104745418	539	122
ENSG00000134986.14	NREP	5q22.1	0.026319767	-0.274102148	-0.100288259	1	3
ENSG00000134987.11	WDR36	5q22.1	0.027651509	-0.192483564	-0.108957125	20	3
ENSG00000135049.16	AGTPBP1	9q21.33	0.010956236	-0.214063684	-0.103071973	20	6
ENSG00000135063.19	FAM189A2	NA	0.034954569	-0.406522737	-0.120489697	13	0
ENSG00000135144.7	DTX1	12q24.13	0.004624427	0.365175673	0.124291402	10	5
ENSG00000135249.8	RINT1	7q22.3	0.036492897	-0.128605404	-0.162183039	12	5
ENSG00000135298.14	ADGRB3	6q12-q13	0.000093	-1.026761937	-0.05526964	42	17
ENSG00000135333.14	EPHA7	6q16.1	0.021562298	-0.521842842	-0.074006743	31	10
ENSG00000135406.14	PRPH	12q13.12	0.00372489	0.656705532	0.100446719	8	1
ENSG00000135436.8	FAM186B	12q13.12	0.005973119	-0.429361492	-0.121823563	13	5
ENSG00000135447.17	PPP1R1A	12q13.2	0.007002729	0.699065579	0.115074172	4	1
ENSG00000135540.11	NHSL1	6q24.1	0.022829648	-0.197799414	-0.118198336	5	1
ENSG00000135541.21	AHI1	6q23.3	0.00011496	-0.372595572	-0.15644816	15	5
ENSG00000135625.8	EGR4	2p13.2	0.022193254	0.553575363	0.083560665	14	2
ENSG00000135638.14	EMX1	2p13.2	0.043656094	0.656120844	-0.0196584	6	0
ENSG00000135643.5	KCNMB4	12q15	0.034065954	0.402300776	0.042691217	8	2
ENSG00000135655.16	USP15	12q14.1	0.004389344	-0.220980192	-0.102920916	19	4
ENSG00000135678.12	CPM	12q15	0.02954378	-0.321573881	-0.089152332	5	3
ENSG00000135679.25	MDM2	12q15	0.003086124	-0.361224219	-0.124646958	6	4
ENSG00000135837.16	CEP350	1q25.2	0.000127182	-0.440204411	-0.088324982	40	9
ENSG00000135870.12	RC3H1	1q25.1	0.000358378	-0.376981776	-0.130278551	17	6
ENSG00000135898.10	GPR55	2q37.1	0.001296556	-0.658973634	-0.054726861	2	1
ENSG00000135905.20	DOCK10	2q36.2	0.00000682	-0.705811569	-0.127308067	45	10
ENSG00000135913.11	USP37	2q35	0.0000166	-0.444597873	-0.180897758	17	0
ENSG00000135914.6	HTR2B	2q37.1	2.96E-08	-1.492173384	-0.02646619	6	3
ENSG00000135924.16	DNAJB2	2q35	0.032473646	0.184499927	0.177881059	6	2
ENSG00000135945.10	REV1	2q11.2	0.006865095	-0.178850117	-0.119569579	28	8
ENSG00000135968.21	GCC2	2q12.3	0.001067402	-0.345576653	-0.136832948	23	6
ENSG00000135976.20	ANKRD36	2q11.2	2.29E-15	-1.486818231	-0.13180946	4	2
ENSG00000136003.16	ISCU	12q23.3	0.022886749	0.118191891	0.135904224	2	2
ENSG00000136011.15	STAB2	12q23.3	0.000991739	-0.571044411	-0.102741519	54	9
ENSG00000136014.12	USP44	12q22	0.029337364	-0.439861306	-0.049933727	23	7
ENSG00000136021.19	SCYL2	12q23.1	0.02276331	-0.184914029	-0.057240391	14	3
ENSG00000136040.9	PLXNC1	12q22	0.005525281	-0.424236246	-0.095567487	32	8
ENSG00000136051.15	WASHC4	12q23.3	0.011673911	-0.251477281	-0.06986763	19	8
ENSG00000136052.9	SLC41A2	12q23.3	0.003669127	-0.316533811	-0.137357787	9	1
ENSG00000136160.17	EDNRB	13q22.3	0.006377497	-0.343881656	-0.125496452	35	7
ENSG00000136206.4	SPDYE1	7p13	4.61E-16	-1.736021592	-0.11708306	7	2
ENSG00000136237.19	RAPGEF5	7p15.3	0.021988935	-0.206037243	-0.056561645	13	4
ENSG00000136381.13	IREB2	15q25.1	0.041065597	-0.165319485	-0.067379538	12	1
ENSG00000136383.7	ALPK3	15q25.3	0.009030793	0.539207955	0.089992674	39	9
ENSG00000136404.16	TM6SF1	15q25.2	0.002745223	-0.51546035	-0.06891696	6	2
ENSG00000136449.15	MYCBPAP	17q21.33	0.03186778	-0.389520349	-0.044957091	23	4
ENSG00000136451.9	VEZF1	17q22	0.0000857	-0.226717448	-0.232484255	7	1
ENSG00000136478.8	TEX2	17q23.3	0.003604472	-0.155490193	-0.133567977	15	5
ENSG00000136492.9	BRIP1	17q23.2	0.002418584	-0.323582472	-0.13699122	25	10
ENSG00000136531.18	SCN2A	2q24.3	2.07E-14	-1.969761694	-0.10874085	49	12
ENSG00000136546.16	SCN7A	2q24.3	0.043362692	-0.646910477	-0.032414712	46	17
ENSG00000136560.14	TANK	2q24.2	0.049833804	-0.146688529	-0.094554896	11	2
ENSG00000136573.14	BLK	8p23.1	0.030489409	-0.535328419	-0.056088653	17	3
ENSG00000136603.14	SKIL	3q26.2	0.017004656	-0.297654327	-0.078959374	10	1
ENSG00000136634.7	IL10	1q32.1	0.01954248	-0.459017339	-0.070978652	8	0
ENSG00000136682.15	CBWD2	NA	0.035682907	-0.227166377	-0.069089122	4	1
ENSG00000136689.19	IL1RN	2q14.1	0.007010244	-0.506757498	-0.09035036	5	0
ENSG00000136710.10	CCDC115	2q21.1	0.004962743	0.185692521	0.205270693	2	2
ENSG00000136731.13	UGGT1	2q14.3	0.01034345	-0.158577645	-0.135329661	26	6
ENSG00000136802.12	LRRC8A	9q34.11	0.003126732	0.239298632	0.130610963	19	1
ENSG00000136819.15	C9orf78	9q34.11	0.019805661	0.137633503	0.176890862	3	2
ENSG00000136872.20	ALDOB	9q31.1	0.034486402	-0.512255128	-0.131882052	11	3
ENSG00000136881.12	BAAT	9q31.1	0.000000616	-1.00708362	-0.135800247	5	2
ENSG00000136883.14	KIF12	9q32	0.042331939	0.330634433	0.063494503	11	5
ENSG00000136937.13	NCBP1	9q22.33	0.028924515	-0.11702783	-0.138538023	18	6
ENSG00000137145.20	DENND4C	9p22.1	0.001317329	-0.333687338	-0.132066512	20	5
ENSG00000137177.20	KIF13A	6p22.3	0.032666831	-0.187532158	-0.105887408	44	5
ENSG00000137265.15	IRF4	6p25.3	0.028644198	-0.433172865	-0.125186086	13	4
ENSG00000137312.15	FLOT1	6p21.33	0.015217581	0.187665427	0.154291538	5	5
ENSG00000137393.10	RNF144B	6p22.3	0.00058424	-0.448423839	-0.090542625	0	1
ENSG00000137462.9	TLR2	4q31.3	0.000234776	-0.56006397	-0.080141198	16	5
ENSG00000137478.15	FCHSD2	11q13.4	0.024444495	-0.160235737	-0.083097276	16	0
ENSG00000137501.17	SYTL2	11q14.1	0.011991649	-0.298317738	-0.106845993	25	10
ENSG00000137558.9	PI15	8q21.13	0.001456426	-0.741872346	-0.059230608	10	5
ENSG00000137601.17	NEK1	4q33	0.0136737	-0.264239572	-0.057526133	28	1
ENSG00000137628.17	DDX60	4q32.3	0.044512251	-0.2847437	-0.075702079	25	5
ENSG00000137672.13	TRPC6	11q22.1	0.003104008	-0.453731802	-0.07512592	34	3
ENSG00000137812.20	KNL1	15q15.1	0.001252388	-0.334478843	-0.094005972	31	12
ENSG00000137821.12	LRRC49	15q23	0.033192313	-0.210837298	-0.111552045	21	2
ENSG00000137869.15	CYP19A1	15q21.2	0.00000126	-1.07513012	-0.005601921	10	2
ENSG00000137872.17	SEMA6D	15q21.1	0.005083435	-0.432317207	-0.131421506	17	11
ENSG00000137875.4	BCL2L10	15q21.2	0.035785406	0.391100828	0.111430615	1	2
ENSG00000137877.10	SPTBN5	15q15.1	0.012729572	0.441474254	0.047009917	28	9
ENSG00000137962.13	ARHGAP29	1p22.1-p21.3	0.032886799	-0.315778417	-0.062803723	18	5
ENSG00000137970.7	RPL7P9	1p21.3	0.004001841	0.442825453	0.122112466	NA	NA
ENSG00000137975.8	CLCA2	1p22.3	0.000774815	-0.977447951	-0.043294078	17	4
ENSG00000138018.18	SELENOI	2p23.3	0.02800028	-0.170473359	-0.107925381	3	4
ENSG00000138081.21	FBXO11	2p16.3	0.000700236	-0.256543603	-0.125844346	18	3
ENSG00000138115.14	CYP2C8	10q23.33	0.0053843	-0.575558556	-0.127999042	15	1
ENSG00000138182.15	KIF20B	10q23.31	0.002108711	-0.320459558	-0.07426272	24	14
ENSG00000138193.16	PLCE1	10q23.33	0.035657305	-0.25028053	-0.035893662	41	6
ENSG00000138246.17	DNAJC13	3q22.1	0.005484927	-0.234341508	-0.082548369	37	8
ENSG00000138326.21	RPS24	10q22.3	0.007338132	0.249379728	0.152529952	2	3
ENSG00000138336.9	TET1	10q21.3	0.0000117	-0.827869477	-0.059422024	40	16
ENSG00000138347.16	MYPN	10q21.3	0.0000031	-1.036990559	-0.124080268	33	7
ENSG00000138376.11	BARD1	2q35	0.010864044	-0.225459222	-0.098781863	14	3
ENSG00000138378.19	STAT4	2q32.2-q32.3	0.000362488	-0.50341789	-0.136336636	10	4
ENSG00000138379.5	MSTN	2q32.2	0.00204349	-0.704011192	-0.102071327	4	3
ENSG00000138395.17	CDK15	2q33.1	0.001153292	-0.749797205	-0.108148227	8	0
ENSG00000138411.13	HECW2	2q32.3	0.000816522	-0.501409295	-0.041575556	44	7
ENSG00000138435.16	CHRNA1	2q31.1	0.030792094	-0.398666975	-0.080822818	9	4
ENSG00000138448.12	ITGAV	2q32.1	0.013744946	-0.274300025	-0.094554957	26	2
ENSG00000138495.7	COX17	3q13.33	0.02756745	0.166325428	0.140803456	NA	NA
ENSG00000138592.14	USP8	15q21.2	0.037877224	-0.166271683	-0.066968244	14	4
ENSG00000138604.10	GLCE	15q23	0.019384865	-0.210565274	-0.13953685	16	0
ENSG00000138641.18	HERC3	4q22.1	5.00E-10	-1.065813442	-0.155655082	0	1
ENSG00000138658.16	ZGRF1	4q25	0.046748995	-0.244449978	-0.090210217	32	10
ENSG00000138670.18	RASGEF1B	4q21.21	0.009235499	-0.272227707	-0.111167706	10	3
ENSG00000138688.15	KIAA1109	NA	0.00000184	-0.629377619	-0.1214907	68	22
ENSG00000138709.19	LARP1B	4q28.2	0.021865295	-0.198167383	-0.099741684	17	2
ENSG00000138741.11	TRPC3	4q27	0.00691022	-0.442764197	-0.123197211	43	4
ENSG00000138756.18	BMP2K	4q21.21	8.37E-09	-0.567975549	-0.234657486	14	4
ENSG00000138758.12	SEPTIN11	4q21.1	0.036563493	-0.15401706	-0.084378885	8	1
ENSG00000138767.13	CNOT6L	4q21.1	0.007205784	-0.23720442	-0.11372391	8	3
ENSG00000138768.15	USO1	4q21.1	0.017110154	-0.161369397	-0.086808027	12	5
ENSG00000138771.16	SHROOM3	4q21.1	0.029280547	-0.184543639	-0.073348206	31	8
ENSG00000138778.13	CENPE	4q24	0.005843149	-0.333068421	-0.072800838	35	9
ENSG00000138780.15	GSTCD	4q24	0.004402561	-0.212323292	-0.175313065	18	1
ENSG00000138802.11	SEC24B	4q25	0.001417076	-0.195328913	-0.166211072	18	8
ENSG00000138821.13	SLC39A8	4q24	0.001311921	-0.35337804	-0.150163527	7	1
ENSG00000138823.13	MTTP	4q23	0.017542306	-0.82136636	-0.046240005	30	11
ENSG00000138829.12	FBN2	5q23.3	0.000000184	-0.759163871	-0.162788839	54	15
ENSG00000139132.14	FGD4	12p11.21	0.0000633	-0.459825476	-0.104071922	13	3
ENSG00000139133.7	ALG10	12p11.1	0.001081821	-0.392020777	-0.12412965	12	6
ENSG00000139155.9	SLCO1C1	12p12.2	0.001994864	-0.586480077	-0.096763093	14	3
ENSG00000139163.16	ETNK1	12p12.1	0.012357709	-0.242642661	-0.132574991	8	2
ENSG00000139178.11	C1RL	12p13.31	0.042331939	0.146674623	0.161798774	14	3
ENSG00000139194.8	RBP5	12p13.31	0.006242637	-0.40142798	-0.072194163	3	0
ENSG00000139218.18	SCAF11	12q12	0.007845834	-0.214799436	-0.075864025	28	8
ENSG00000139220.17	PPFIA2	12q21.31	0.008086007	-0.590671395	-0.040165274	38	12
ENSG00000139263.12	LRIG3	12q14.1	0.002624917	-0.230598332	-0.147134519	24	9
ENSG00000139324.12	TMTC3	12q21.32	0.014067585	-0.26139173	-0.07386484	15	6
ENSG00000139351.15	SYCP3	12q23.2	7.08E-18	-1.831084756	-0.133304122	5	0
ENSG00000139354.11	GAS2L3	12q23.1	0.043362692	-0.221600382	-0.09154226	11	2
ENSG00000139436.21	GIT2	12q24.11	0.010619297	-0.189591616	-0.123610938	13	6
ENSG00000139496.16	NUP58	13q12.13	0.030399858	-0.187535742	-0.085293626	8	4
ENSG00000139537.11	CCDC65	12q13.12	0.015604613	-0.338059222	-0.052684774	5	6
ENSG00000139618.16	BRCA2	13q13.1	0.0000156	-0.541675816	-0.122148725	51	12
ENSG00000139697.14	SBNO1	12q24.31	0.001793392	-0.228488258	-0.132791947	33	4
ENSG00000139734.19	DIAPH3	13q21.2	0.0053843	-0.24025531	-0.118780737	30	7
ENSG00000139908.15	TSSK4	14q12	0.000106887	-0.59582845	-0.086449615	4	3
ENSG00000140009.18	ESR2	14q23.2-q23.3	0.000750576	-0.603228657	-0.113428054	16	2
ENSG00000140022.13	STON2	14q31.1	0.034232745	-0.288807696	-0.049828714	13	4
ENSG00000140030.6	GPR65	14q31.3	0.00413562	-0.424625903	-0.123528453	5	4
ENSG00000140057.9	AK7	14q32.2	0.014160791	-0.337363087	-0.058340548	11	7
ENSG00000140090.18	SLC24A4	14q32.12	0.003486659	-0.487675603	-0.106035214	20	3
ENSG00000140287.11	HDC	15q21.2	0.0000375	-0.767635593	-0.169061936	22	4
ENSG00000140319.11	SRP14	15q15.1	0.015697224	0.156392971	0.180031918	1	0
ENSG00000140320.12	BAHD1	15q15.1	0.029038892	0.148699076	0.172460709	14	5
ENSG00000140379.9	BCL2A1	15q25.1	0.0000708	-0.752710088	-0.086912091	6	2
ENSG00000140386.13	SCAPER	15q24.3	0.005026953	-0.272978282	-0.094156172	28	11
ENSG00000140416.23	TPM1	15q22.2	0.035240594	-0.198617653	-0.114795529	6	2
ENSG00000140455.17	USP3	15q22.31	0.002170695	-0.220814313	-0.185385298	13	5
ENSG00000140463.14	BBS4	15q24.1	0.033941561	-0.206632486	-0.054170945	8	0
ENSG00000140474.14	ULK3	15q24.1	0.017546271	0.176282987	0.145154306	5	1
ENSG00000140563.15	MCTP2	15q26.2	0.000574899	-0.344346119	-0.097474231	16	6
ENSG00000140650.12	PMM2	16p13.2	0.00000143	-0.365270221	-0.203364039	4	0
ENSG00000140678.17	ITGAX	16p11.2	0.003252779	-0.499986372	-0.058894889	32	8
ENSG00000140718.21	FTO	16q12.2	0.018985486	-0.147577627	-0.104644924	13	1
ENSG00000140749.9	IGSF6	16p12.2	0.002037706	-0.436302749	-0.142727517	3	0
ENSG00000140795.13	MYLK3	16q11.2	0.013716562	-0.447084442	-0.066227171	20	7
ENSG00000140836.17	ZFHX3	16q22.2-q22.3	0.006215305	-0.336679586	-0.033348891	75	18
ENSG00000140853.16	NLRC5	16q13	0.019245869	-0.261709916	-0.097654418	54	8
ENSG00000140873.16	ADAMTS18	16q23.1	0.030792094	-0.503644414	-0.030635512	34	11
ENSG00000140932.10	CMTM2	16q21	0.00930593	-0.446726812	-0.081673963	4	0
ENSG00000140939.14	NOL3	16q22.1	0.007236447	0.245634488	0.175408044	0	0
ENSG00000140986.8	RPL3L	16p13.3	0.00000452	0.583053101	0.165228735	10	4
ENSG00000141027.21	NCOR1	17p12-p11.2	0.001737817	-0.264510358	-0.108636997	46	12
ENSG00000141198.16	TOM1L1	17q22	0.008474396	-0.208349563	-0.151803632	8	1
ENSG00000141219.15	C17orf80	NA	0.015230165	-0.141343626	-0.162591049	13	4
ENSG00000141279.17	NPEPPS	17q21.32	0.004496263	-0.169229597	-0.182993438	7	2
ENSG00000141298.19	SSH2	17q11.2	0.000774161	-0.281996935	-0.107406974	21	6
ENSG00000141367.12	CLTC	17q23.1	0.001576366	-0.171164063	-0.209238345	23	6
ENSG00000141431.12	ASXL3	18q12.1	0.00071129	-0.762058913	-0.110902988	36	4
ENSG00000141433.13	ADCYAP1	18p11.32	0.035320812	0.504579462	0.038942581	9	1
ENSG00000141456.16	PELP1	17p13.2	0.032776105	0.186484498	0.169705909	25	6
ENSG00000141458.13	NPC1	18q11.2	0.01298326	-0.217805603	-0.097166092	34	8
ENSG00000141469.18	SLC14A1	18q12.3	0.000872043	-0.921141199	-0.047168724	12	2
ENSG00000141579.7	ZNF750	17q25.3	0.000792186	-0.936083716	-0.125527776	20	5
ENSG00000141627.14	DYM	18q21.1	0.001761077	-0.205180737	-0.159260843	10	6
ENSG00000141664.10	ZCCHC2	18q21.33	0.008331967	-0.230502623	-0.100441461	16	4
ENSG00000141668.10	CBLN2	18q22.3	0.005029244	-0.562179476	-0.174239255	6	2
ENSG00000141837.21	CACNA1A	19p13.13	0.0000281	-0.659496958	-0.087457452	64	18
ENSG00000142102.16	PGGHG	11p15.5	0.002831999	0.505382124	0.062214889	7	2
ENSG00000142233.14	NTN5	19q13.33	0.016863555	0.419678341	0.097423192	7	1
ENSG00000142405.22	NLRP12	19q13.42	0.008913159	-0.538258758	-0.074916311	28	10
ENSG00000142619.4	PADI3	1p36.13	0.010116367	-0.815324629	-0.018251591	17	4
ENSG00000142794.19	NBPF3	1p36.12	0.003071939	-0.31654898	-0.187310056	7	4
ENSG00000142867.14	BCL10	1p22.3	0.034879467	-0.172832383	-0.132099555	10	0
ENSG00000143028.9	SYPL2	1p13.3	0.005036299	0.456913582	0.145786495	14	0
ENSG00000143194.13	MAEL	1q24.1	0.000000519	-1.337438617	-0.130208104	13	10
ENSG00000143199.18	ADCY10	1q24.2	0.000000076	-1.159696562	-0.120376346	33	2
ENSG00000143256.5	PFDN2	1q23.3	0.009848309	0.240095795	0.183109813	5	1
ENSG00000143303.12	RRNAD1	NA	0.003683005	0.207390035	0.194422247	13	5
ENSG00000143320.9	CRABP2	1q23.1	0.019190401	0.500144085	0.097435502	1	1
ENSG00000143341.12	HMCN1	1q25.3-q31.1	0.002577288	-0.602011117	-0.060622058	88	21
ENSG00000143368.10	SF3B4	1q21.2	0.031532961	0.162947684	0.188265677	17	3
ENSG00000143374.17	TARS2	1q21.2	0.032175662	0.134286819	0.149027416	16	3
ENSG00000143382.15	ADAMTSL4	1q21.2	0.016525722	-0.424623112	0.013809378	27	3
ENSG00000143412.10	ANXA9	1q21.3	0.007336951	0.260017876	0.081686152	4	2
ENSG00000143443.10	C1orf56	1q21.3	0.012480065	0.207567296	0.120818261	6	1
ENSG00000143452.16	HORMAD1	1q21.3	0.001483913	-0.976851525	-0.059948702	14	3
ENSG00000143469.20	SYT14	1q32.2	0.010652757	-0.70496662	-0.069145733	18	4
ENSG00000143473.13	KCNH1	1q32.2	0.016759901	-0.457987514	-0.04742866	44	6
ENSG00000143603.19	KCNN3	1q21.3	0.014945017	-0.348896931	-0.094435203	18	10
ENSG00000143631.11	FLG	1q21.3	0.000000339	-1.443450259	-0.139174797	94	23
ENSG00000143669.14	LYST	1q42.3	0.000000939	-0.675497857	-0.122206124	42	14
ENSG00000143702.16	CEP170	1q43	0.029262181	-0.34197037	-0.026497249	33	14
ENSG00000143793.13	C1orf35	1q42.13	0.023452772	0.204801085	0.182707718	2	0
ENSG00000143811.19	PYCR2	1q42.12	0.001979083	0.234958806	0.203647198	3	0
ENSG00000143842.15	SOX13	1q32.1	0.001457656	0.284567678	0.123075944	16	5
ENSG00000143858.12	SYT2	1q32.1	0.015517398	-0.476394963	-0.0462375	11	4
ENSG00000143862.8	ARL8A	1q32.1	0.001628821	0.204564179	0.200838929	4	0
ENSG00000143867.7	OSR1	2p24.1	0.015084902	0.52801497	0.117404961	5	0
ENSG00000143882.12	ATP6V1C2	2p25.1	0.023091389	0.362365295	0.097274572	9	1
ENSG00000143951.16	WDPCP	2p15	0.000760549	-0.399303839	-0.080379187	15	4
ENSG00000143970.17	ASXL2	2p23.3	0.001438351	-0.264701863	-0.112899125	24	7
ENSG00000143971.9	ETAA1	2p14	0.04765989	-0.177331693	-0.091918241	20	2
ENSG00000144029.12	MRPS5	2q11.1	0.034797096	0.109861943	0.110943514	6	2
ENSG00000144228.9	SPOPL	2q22.1	0.004002246	-0.229465261	-0.147286294	10	4
ENSG00000144278.15	GALNT13	2q23.3	0.042115324	-0.691992498	0.02377011	22	4
ENSG00000144357.18	UBR3	2q31.1	0.001785248	-0.272402588	-0.104503105	16	5
ENSG00000144426.18	NBEAL1	2q33.2	3.76E-20	-1.589751475	-0.148394405	29	9
ENSG00000144445.17	KANSL1L	2q34	0.014103343	-0.289258687	-0.077379692	29	10
ENSG00000144481.17	TRPM8	2q37.1	0.007626897	-0.761198264	-0.105662264	29	11
ENSG00000144554.12	FANCD2	3p25.3	0.006722125	-0.226173154	-0.127544951	20	10
ENSG00000144559.10	TAMM41	3p25.2	0.01045893	-0.161492052	-0.154380098	6	0
ENSG00000144579.8	CTDSP1	2q35	0.024409111	0.152372124	0.187045044	6	0
ENSG00000144674.16	GOLGA4	3p22.2	0.001430515	-0.360235705	-0.050569395	33	8
ENSG00000144724.20	PTPRG	3p14.2	0.000369127	-0.298668298	-0.124839716	26	11
ENSG00000144736.14	SHQ1	3p13	0.007653117	-0.127369242	-0.15192201	11	5
ENSG00000144747.17	TMF1	3p14.1	0.021909274	-0.184362002	-0.077723112	23	4
ENSG00000144791.10	LIMD1	3p21.31	0.027825986	-0.1288432	-0.088184243	9	4
ENSG00000144792.9	ZNF660	3p21.31	0.001461085	-0.591512957	-0.130957683	12	3
ENSG00000144802.11	NFKBIZ	3q12.3	0.000334198	-0.446687595	-0.141597825	7	4
ENSG00000144820.8	ADGRG7	3q12.2	0.049663841	-0.471028823	-0.100211193	20	3
ENSG00000144893.12	MED12L	3q25.1	0.00000221	-1.105940031	-0.139867201	53	10
ENSG00000145012.13	LPP	3q27.3-q28	0.008014525	-0.357160485	-0.055261695	10	3
ENSG00000145016.16	RUBCN	3q29	0.010081167	-0.223818794	-0.11063621	19	4
ENSG00000145040.4	UCN2	3p21.31	0.003086678	-0.579044807	-0.089598677	4	0
ENSG00000145087.13	STXBP5L	3q13.33	0.000004	-1.297845134	-0.119654639	23	6
ENSG00000145113.22	MUC4	3q29	0.006370867	-0.633221908	-0.060412593	40	9
ENSG00000145192.13	AHSG	3q27.3	0.000464239	-1.176988045	-0.057926368	11	1
ENSG00000145198.14	VWA5B2	3q27.1	0.033464343	-0.471437107	-0.031749231	7	2
ENSG00000145241.11	CENPC	4q13.2	0.00074445	-0.317435418	-0.116727004	11	16
ENSG00000145246.14	ATP10D	4p12	0.022884403	-0.261292807	-0.097860821	29	4
ENSG00000145335.17	SNCA	4q22.1	0.016968876	-0.466545627	-0.025695395	2	0
ENSG00000145362.20	ANK2	4q25-q26	0.029353097	-0.471895657	-0.012651943	80	25
ENSG00000145375.9	SPATA5	NA	0.008906788	-0.274524335	-0.11113887	16	5
ENSG00000145390.11	USP53	4q26	0.0000671	-0.414663698	-0.157447866	14	7
ENSG00000145416.13	MARCHF1	4q32.2-q32.3	0.025998174	-0.34276356	-0.033915017	17	7
ENSG00000145423.5	SFRP2	4q31.3	0.022886749	0.639389124	0.14856017	12	1
ENSG00000145428.15	RNF175	4q31.3	0.00000265	-0.992120136	-0.075554845	7	1
ENSG00000145545.12	SRD5A1	5p15.31	0.023313356	0.167766629	0.166919455	4	1
ENSG00000145700.10	ANKRD31	5q13.3	0.003974324	-0.613322052	-0.052152802	5	0
ENSG00000145715.15	RASA1	5q14.3	0.002876378	-0.296709192	-0.117585125	24	5
ENSG00000145725.20	PPIP5K2	5q21.1	0.006716895	-0.251971552	-0.114152791	15	6
ENSG00000145734.19	BDP1	5q13.2	0.0000215	-0.526296941	-0.093502233	28	7
ENSG00000145780.8	FEM1C	5q22.3	0.004845401	-0.230943188	-0.128181595	9	1
ENSG00000145819.18	ARHGAP26	5q31.3	0.0000488	-0.330715038	-0.137676293	9	4
ENSG00000145833.16	DDX46	5q31.1	0.002705944	-0.170768062	-0.123199766	15	3
ENSG00000145868.17	FBXO38	5q32	0.012510686	-0.131945978	-0.141397415	19	8
ENSG00000145907.16	G3BP1	5q33.1	0.006058385	-0.16238149	-0.129856177	20	5
ENSG00000145934.16	TENM2	5q34	0.01073346	-0.605971254	-0.072453562	59	20
ENSG00000145936.9	KCNMB1	5q35.1	0.016807505	0.44841532	0.077293204	11	0
ENSG00000146001.5	PCDHB18P	5q31.3	0.000332755	-0.697091819	-0.052924718	NA	NA
ENSG00000146006.8	LRRTM2	5q31.2	2.92E-30	-2.824402601	-0.171091787	14	1
ENSG00000146067.16	FAM193B	5q35.3	0.039756688	0.177236941	0.084689151	10	2
ENSG00000146247.14	PHIP	6q14.1	0.001201916	-0.378489823	-0.073741692	28	13
ENSG00000146282.18	RARS2	6q15	0.040560478	-0.150889391	-0.131709622	14	5
ENSG00000146350.14	TBC1D32	6q22.31	0.004651801	-0.37900393	-0.114572172	32	6
ENSG00000146414.16	SHPRH	6q24.3	4.81E-14	-0.99944815	-0.206282856	41	13
ENSG00000146463.12	ZMYM4	1p34.3	0.010892149	-0.186588877	-0.120481127	30	8
ENSG00000146555.19	SDK1	7p22.2	0.004381389	-0.502454127	-0.051216022	77	20
ENSG00000146592.17	CREB5	7p15.1-p14.3	0.002319063	-0.551549968	-0.062612632	15	2
ENSG00000146674.15	IGFBP3	7p12.3	0.011620403	0.334140111	0.145644806	8	5
ENSG00000146677.7	AC004453.1	NA	0.001481975	-0.561971901	-0.105977375	NA	NA
ENSG00000146830.11	GIGYF1	7q22.1	0.02015842	0.200551485	0.126728828	21	6
ENSG00000146858.8	ZC3HAV1L	7q34	0.010405267	-0.246004676	-0.168343932	6	0
ENSG00000146872.18	TLK2	17q23.2	0.012155511	-0.180071199	-0.101315284	11	6
ENSG00000146938.16	NLGN4X	Xp22.32-p22.31	0.00472897	-0.533995999	-0.067852877	56	9
ENSG00000146966.13	DENND2A	7q34	0.017316838	-0.297467659	-0.124145214	17	4
ENSG00000147050.16	KDM6A	Xp11.3	0.0000514	-0.417229848	-0.172244087	18	5
ENSG00000147124.12	ZNF41	Xp11.3	0.003817694	-0.206672129	-0.098076512	12	2
ENSG00000147202.18	DIAPH2	Xq21.33	0.010675319	-0.241305668	-0.083481231	25	8
ENSG00000147206.17	NXF3	Xq22.1	0.023308724	-0.753940208	-0.055990999	5	7
ENSG00000147251.15	DOCK11	Xq24	0.024031398	-0.308383465	-0.0596848	42	8
ENSG00000147316.13	MCPH1	8p23.1	0.004377145	-0.227727863	-0.196788127	19	5
ENSG00000147324.11	MFHAS1	8p23.1	0.01829781	-0.190673834	-0.147849428	13	3
ENSG00000147364.17	FBXO25	8p23.3	0.049011455	-0.161516325	-0.176123181	8	0
ENSG00000147416.11	ATP6V1B2	8p21.3	0.039102694	-0.160936312	-0.162667617	4	4
ENSG00000147421.18	HMBOX1	8p21.1-p12	0.0000265	-0.485834537	-0.178921993	3	4
ENSG00000147437.10	GNRH1	8p21.2	0.032908126	-0.334661821	-0.10213464	5	2
ENSG00000147459.18	DOCK5	8p21.2	0.000337078	-0.409701029	-0.166257989	44	8
ENSG00000147465.12	STAR	8p11.23	0.003072813	-0.516460453	-0.128533262	1	3
ENSG00000147485.13	PXDNL	8q11.22-q11.23	0.024055295	-0.426693194	-0.029397323	60	13
ENSG00000147697.9	GSDMC	8q24.21	0.002310106	-0.57041104	-0.096242686	15	3
ENSG00000147862.17	NFIB	9p23-p22.3	0.008376399	-0.325748865	-0.058262475	13	8
ENSG00000147894.17	C9orf72	9p21.2	0.005799928	-0.264350725	-0.105941839	8	4
ENSG00000148143.13	ZNF462	9q31.2	0.005944749	-0.327694452	-0.063498263	49	9
ENSG00000148218.16	ALAD	9q32	0.000834014	0.203748635	0.19412735	8	2
ENSG00000148225.16	WDR31	9q32	0.011807488	-0.188596246	-0.174156222	5	1
ENSG00000148296.7	SURF6	9q34.2	0.004122605	0.219947207	0.207251908	8	1
ENSG00000148331.12	ASB6	9q34.11	0.013598917	0.177442571	0.154617309	5	0
ENSG00000148362.11	PAXX	9q34.3	0.049588131	0.21518477	0.178092983	2	0
ENSG00000148408.13	CACNA1B	9q34.3	0.009335228	-0.782693203	-0.00572488	56	10
ENSG00000148483.9	TMEM236	10p12.33	0.004344762	-0.551197778	-0.118255967	4	1
ENSG00000148516.22	ZEB1	10p11.22	0.008412393	-0.440585715	-0.051279276	30	4
ENSG00000148604.15	RGR	10q23.1	0.016765844	0.893932776	0.066420787	7	1
ENSG00000148634.16	HERC4	10q21.3	0.038098021	-0.176158646	-0.049692016	13	2
ENSG00000148680.16	HTR7	10q23.31	0.025423661	-0.425728479	-0.133407303	23	5
ENSG00000148773.14	MKI67	10q26.2	0.017111763	-0.263379408	-0.042560188	62	15
ENSG00000148832.16	PAOX	10q26.3	0.007608113	-0.425402383	-0.107714681	8	2
ENSG00000149016.16	TUT1	11q12.3	0.0152355	0.195240951	0.169384162	19	0
ENSG00000149043.16	SYT8	11p15.5	0.030921878	0.450887861	0.121376724	8	1
ENSG00000149050.10	ZNF214	11p15.4	0.047299656	-0.226504462	-0.078168689	15	6
ENSG00000149182.15	ARFGAP2	11p11.2	0.027503162	0.124453055	0.145037349	8	4
ENSG00000149243.16	KLHL35	11q13.4	0.0000226	0.667615228	0.048432581	7	0
ENSG00000149289.11	ZC3H12C	11q22.3	0.001104261	-0.470777952	-0.134395436	19	6
ENSG00000149292.17	TTC12	11q23.2	0.031370044	-0.156070823	-0.142274101	17	7
ENSG00000149308.17	NPAT	11q22.3	0.0000385	-0.42436109	-0.126964733	23	10
ENSG00000149311.19	ATM	11q22.3	0.0000784	-0.53201969	-0.071240678	87	16
ENSG00000149534.9	MS4A2	11q12.1	0.000630876	-0.699692375	-0.163662779	7	1
ENSG00000149548.15	CCDC15	11q24.2	0.033335072	-0.243534622	-0.052051065	21	9
ENSG00000149571.12	KIRREL3	11q24.2	0.02090607	-0.464194579	-0.123346631	29	10
ENSG00000149591.17	TAGLN	11q23.3	0.04751009	0.350591969	0.128528011	6	2
ENSG00000149927.18	DOC2A	16p11.2	0.000138189	0.752559721	0.133752345	17	3
ENSG00000149968.12	MMP3	11q22.2	0.011144879	-0.572437733	-0.111244104	10	6
ENSG00000149970.16	CNKSR2	Xp22.12	0.000162951	-0.863221425	-0.065575576	28	5
ENSG00000150471.16	ADGRL3	4q13.1	0.0000372	-0.786164797	-0.145795269	53	14
ENSG00000150477.15	KIAA1328	18q12.2	0.00285175	-0.283751313	-0.129597461	10	1
ENSG00000150636.17	CCDC102B	18q22.1	0.02841415	-0.368558716	-0.006146165	17	7
ENSG00000150637.9	CD226	18q22.2	0.0013752	-0.546601928	-0.120890935	4	6
ENSG00000150681.10	RGS18	1q31.2	0.002035971	-0.516783895	-0.128973198	7	2
ENSG00000150768.16	DLAT	11q23.1	0.001694633	-0.192444729	-0.138362204	7	0
ENSG00000150961.15	SEC24D	4q26	0.0038008	-0.250202583	-0.149844766	22	5
ENSG00000150995.20	ITPR1	3p26.1	0.0000392	-0.573822047	-0.123389255	40	16
ENSG00000151092.18	NGLY1	3p24.2	0.000558681	-0.169306407	-0.207370363	17	4
ENSG00000151150.22	ANK3	10q21.2	0.009547835	-0.276972965	-0.046235165	71	28
ENSG00000151224.13	MAT1A	10q22.3	0.001916782	0.734666423	0.092029147	10	5
ENSG00000151229.13	SLC2A13	12q12	0.004643668	-0.297488026	-0.101261656	9	7
ENSG00000151276.23	MAGI1	3p14.1	0.017281277	-0.214819443	-0.051401835	33	8
ENSG00000151292.17	CSNK1G3	5q23.2	0.00171784	-0.216564154	-0.133472638	13	5
ENSG00000151304.6	SRFBP1	5q23.1	0.027251259	-0.194402801	-0.067462237	20	7
ENSG00000151322.19	NPAS3	14q13.1	0.001338621	-0.731137713	-0.056099925	26	4
ENSG00000151458.12	ANKRD50	4q28.1	0.029153147	-0.231806096	-0.062924462	28	11
ENSG00000151466.12	SCLT1	4q28.2	0.002710001	-0.305076026	-0.090395904	20	2
ENSG00000151491.14	EPS8	12p12.3	0.001475198	-0.221057116	-0.193664846	10	1
ENSG00000151553.15	FAM160B1	NA	0.01899808	-0.19137174	-0.068506609	19	1
ENSG00000151611.16	MMAA	4q31.21	0.027078103	-0.15138371	-0.134551134	7	4
ENSG00000151623.15	NR3C2	4q31.23	0.005852265	-0.38657297	-0.107985673	24	7
ENSG00000151655.19	ITIH2	10p14	3.29E-08	-1.275587465	-0.111284672	37	4
ENSG00000151665.13	PIGF	2p21	0.035901561	-0.15999972	-0.146640147	3	1
ENSG00000151687.14	ANKAR	2q32.2	0.000648412	-0.465821716	-0.088224495	23	4
ENSG00000151693.11	ASAP2	2p25.1|2p24	0.014426211	-0.224140782	-0.112247335	25	4
ENSG00000151694.14	ADAM17	2p25.1	0.00106666	-0.247975845	-0.168332845	14	5
ENSG00000151779.13	NBAS	2p24.3	0.007985172	-0.190404453	-0.15382226	37	12
ENSG00000151835.16	SACS	13q12.12	0.023924589	-0.369847191	-0.01920299	91	26
ENSG00000151846.8	PABPC3	13q12.13	0.036429925	-0.395902774	-0.080892806	18	8
ENSG00000151883.19	PARP8	5q11.1	0.015615572	-0.277265161	-0.100505265	18	7
ENSG00000151914.20	DST	6p12.1	0.0000421	-0.60383915	-0.073128566	106	26
ENSG00000151948.12	GLT1D1	12q24.33	0.001824421	-0.625960043	-0.071638765	6	0
ENSG00000151967.18	SCHIP1	3q25.32-q25.33	0.000280727	-0.713686959	-0.034065819	NA	NA
ENSG00000152049.6	KCNE4	2q36.1	0.044782959	0.30577224	0.139523984	9	2
ENSG00000152117.17	SMPD4BP	2q21.1	0.004902057	0.227062925	0.129341591	0	0
ENSG00000152137.8	HSPB8	12q24.23	0.034102724	0.40365853	0.07711058	8	0
ENSG00000152192.8	POU4F1	13q31.1	0.002790062	0.715801265	0.124696728	10	2
ENSG00000152207.7	CYSLTR2	13q14.2	0.0000837	-0.715486412	-0.144252904	8	1
ENSG00000152217.20	SETBP1	18q12.3	0.000219945	-0.655890135	-0.067586821	46	6
ENSG00000152223.15	EPG5	18q12.3-q21.1	0.001886253	-0.293493555	-0.119324891	39	16
ENSG00000152242.11	C18orf25	NA	0.019201665	-0.192413124	-0.099999154	7	0
ENSG00000152292.17	SH2D6	2p11.2	0.04613371	0.538202024	0.067654102	2	1
ENSG00000152380.10	FAM151B	5q14.1	0.0000303	-0.457145562	-0.180081134	8	2
ENSG00000152402.11	GUCY1A2	11q22.3	0.016832845	-0.488139299	-0.029008335	30	3
ENSG00000152495.11	CAMK4	5q22.1	0.004685475	-0.438560047	-0.116187605	12	2
ENSG00000152503.10	TRIM36	5q22.3	0.008376399	-0.345294657	-0.124509536	12	2
ENSG00000152527.14	PLEKHH2	2p21	0.009154339	-0.474825033	-0.060078828	25	10
ENSG00000152578.13	GRIA4	11q22.3	0.00000769	-1.018110267	-0.16787233	47	4
ENSG00000152580.8	IGSF10	3q25.1	0.000053	-0.884051952	-0.109090604	48	11
ENSG00000152749.8	GPR180	13q32.1	0.015980139	-0.211207702	-0.133568834	13	3
ENSG00000152763.17	DNAI4	1p31.3	0.002147839	-0.41387106	-0.194532718	23	3
ENSG00000152818.18	UTRN	6q24.2	0.000184731	-0.514069158	-0.076281093	50	12
ENSG00000152894.15	PTPRK	6q22.33	0.017616235	-0.165334022	-0.104015752	41	14
ENSG00000153046.18	CDYL	6p25.1	0.001791142	-0.156172714	-0.173297063	24	4
ENSG00000153107.13	ANAPC1	2q13	0.000405805	-0.319878994	-0.12817175	26	3
ENSG00000153113.24	CAST	5q15	0.032506023	-0.17112493	-0.065342532	8	4
ENSG00000153165.19	RGPD3	2q12.2	0.00000255	-0.990165644	-0.064576537	9	3
ENSG00000153201.16	RANBP2	2q13	0.00000847	-0.552908018	-0.091589856	31	13
ENSG00000153253.19	SCN3A	2q24.3	3.64E-09	-1.145556959	-0.20162908	45	12
ENSG00000153560.12	UBP1	3p22.3	0.002745996	-0.135710329	-0.115319583	14	4
ENSG00000153707.17	PTPRD	9p24.1-p23	0.000783315	-0.606421964	-0.103939255	31	13
ENSG00000153774.9	CFDP1	16q23.1	0.01646387	0.161433009	0.13966607	7	1
ENSG00000153822.14	KCNJ16	17q24.3	0.00000366	-1.232475761	-0.114790447	13	5
ENSG00000153827.14	TRIP12	2q36.3	0.002486004	-0.219426647	-0.120895571	46	13
ENSG00000153914.16	SREK1	5q12.3	0.025807089	-0.228454362	-0.053730646	16	6
ENSG00000153922.11	CHD1	5q15-q21.1	0.000515782	-0.346888426	-0.093296944	28	7
ENSG00000154099.18	DNAAF1	16q24.1	0.000477224	-0.691963856	-0.093785776	17	0
ENSG00000154102.11	C16orf74	16q24.1	0.036591226	0.421506162	0.090335776	2	0
ENSG00000154240.17	CEP112	17q24.1	0.012724681	-0.331636766	-0.054479061	26	5
ENSG00000154258.17	ABCA9	17q24.2	0.031668215	-0.506817669	-0.046196655	39	8
ENSG00000154262.13	ABCA6	17q24.2-q24.3	0.00000284	-1.023006959	-0.082699289	33	9
ENSG00000154263.17	ABCA10	17q24.3	0.0000167	-0.831739845	-0.118316036	30	11
ENSG00000154265.16	ABCA5	17q24.3	0.002497191	-0.413765807	-0.136073584	26	10
ENSG00000154277.13	UCHL1	4p13	0.011240643	0.49686606	0.052519147	5	0
ENSG00000154305.18	MIA3	1q41	0.02692602	-0.209340415	-0.061205398	32	9
ENSG00000154319.16	FAM167A	8p23.1	0.002142701	-0.520745651	-0.179931568	12	0
ENSG00000154330.13	PGM5	9q21.11	0.037650103	0.426622462	0.090893229	17	4
ENSG00000154359.13	LONRF1	8p23.1	0.002104262	-0.244924925	-0.184054442	21	4
ENSG00000154479.13	CCDC173	NA	0.001240695	-0.68412963	-0.111972181	16	1
ENSG00000154485.5	MMP21	10q26.2	0.000000279	-0.967187924	-0.080995463	8	4
ENSG00000154639.19	CXADR	21q21.1	0.033641399	-0.235361051	-0.082909241	14	2
ENSG00000154654.15	NCAM2	21q21.1	0.018685249	-0.507068079	-0.009047605	42	11
ENSG00000154678.18	PDE1C	7p14.3	0.000122318	-0.572720352	-0.117579009	21	8
ENSG00000154767.15	XPC	3p25.1	0.024943564	-0.144259854	-0.110143031	10	3
ENSG00000154814.14	OXNAD1	3p25.1-p24.3	0.023047764	-0.150041548	-0.108991836	7	6
ENSG00000154864.13	PIEZO2	18p11.22-p11.21	0.005343177	-0.5237803	-0.066405654	18	4
ENSG00000154874.15	CCDC144B	NA	3.37E-17	-2.572540583	-0.13315318	4	1
ENSG00000155085.15	AK9	6q21	0.01064101	-0.264203927	-0.090599644	36	8
ENSG00000155158.20	TTC39B	9p22.3	0.023955561	-0.21475521	-0.069021535	8	3
ENSG00000155254.13	MARVELD1	10q24.2	0.015818517	0.222345866	0.198351832	NA	NA
ENSG00000155307.19	SAMSN1	21q11.2	0.000106258	-0.603991609	-0.131382676	11	3
ENSG00000155313.15	USP25	21q21.1	0.012228108	-0.211976327	-0.0997562	24	7
ENSG00000155530.3	LRGUK	7q33	0.000316282	-0.704011355	-0.116739795	26	4
ENSG00000155657.28	TTN	2q31.2	1.90E-18	-1.856252898	-0.116416223	360	95
ENSG00000155719.18	OTOA	16p12.2|16p12.2	0.018359395	-0.485187665	-0.034975097	21	3
ENSG00000155744.9	FAM126B	NA	0.007449231	-0.299497636	-0.0384845	7	4
ENSG00000155749.13	FLACC1	2q33.1	0.0000108	-0.86236284	-0.131281555	10	0
ENSG00000155760.2	FZD7	2q33.1	0.006482951	0.344255057	0.127969611	18	6
ENSG00000155761.14	SPAG17	1p12	0.000690227	-0.890362195	-0.10187811	51	12
ENSG00000155846.17	PPARGC1B	5q32	0.001565136	-0.290372109	-0.093104342	12	5
ENSG00000155875.15	SAXO1	9p22.1	0.033179011	-0.553804244	-0.103401466	8	1
ENSG00000155903.13	RASA2	3q23	0.015669009	-0.273528933	-0.046612492	17	3
ENSG00000155926.14	SLA	8q24.22	0.015407219	-0.365945093	-0.104611443	8	1
ENSG00000155961.5	RAB39B	Xq28	0.016411458	-0.430961507	-0.073148952	5	3
ENSG00000155966.14	AFF2	Xq28	0.0000236	-1.009640732	-0.129231299	47	10
ENSG00000155975.10	VPS37A	8p22	0.00845659	-0.199536427	-0.184247805	3	2
ENSG00000156011.17	PSD3	8p22	0.000106837	-0.466135967	-0.180397219	19	3
ENSG00000156042.18	CFAP70	10q22.2	0.008374098	-0.473791001	-0.04558098	21	6
ENSG00000156049.7	GNA14	9q21.2	0.034095503	0.272683371	0.087219136	11	3
ENSG00000156076.10	WIF1	12q14.3	0.002303616	-1.184648745	-0.057299002	6	3
ENSG00000156140.10	ADAMTS3	4q13.3	0.009668606	-0.441570836	-0.088752175	28	4
ENSG00000156206.14	CFAP161	15q25.1	0.020172104	-0.523484157	-0.046555754	7	1
ENSG00000156273.16	BACH1	21q21.3	0.047465413	-0.19335508	-0.069796284	16	1
ENSG00000156284.6	CLDN8	21q22.11	0.002035971	-1.393253338	-0.096605597	15	3
ENSG00000156313.15	RPGR	Xp11.4	0.0000809	-0.47970573	-0.081250201	10	6
ENSG00000156414.19	TDRD9	14q32.33	0.001209314	-0.683098235	-0.049236811	13	0
ENSG00000156650.14	KAT6B	10q22.2	0.003308489	-0.334275979	-0.038052474	26	8
ENSG00000156675.16	RAB11FIP1	8p11.23	0.014380013	-0.252471184	-0.151623141	18	5
ENSG00000156738.18	MS4A1	11q12.2	0.000000834	-1.159778387	-0.086127006	9	5
ENSG00000156802.13	ATAD2	8q24.13	0.049608221	-0.193361159	-0.062473316	21	9
ENSG00000156886.12	ITGAD	16p11.2	0.006301592	-0.614497121	-0.097424963	29	6
ENSG00000156931.16	VPS8	3q27.2	0.003080687	-0.230623501	-0.137479267	19	4
ENSG00000156966.7	B3GNT7	2q37.1|2q37.1	0.006785033	-0.5909766	-0.065565487	15	2
ENSG00000157017.16	GHRL	3p25.3	0.00000967	-0.714210851	-0.15835851	2	0
ENSG00000157021.9	CIBAR1P1	15q15.1	0.000360152	-0.511837363	-0.149470028	NA	NA
ENSG00000157036.13	EXOG	3p22.2	0.005029244	-0.211287869	-0.156097527	6	0
ENSG00000157077.15	ZFYVE9	1p32.3	0.00184091	-0.246648875	-0.145933129	20	6
ENSG00000157106.17	SMG1	16p12.3	0.0000612	-0.425918521	-0.100029036	37	8
ENSG00000157168.20	NRG1	8p12	0.00000046	-0.869957607	-0.279295795	52	7
ENSG00000157212.19	PAXIP1	7q36.2	0.026104206	-0.131381162	-0.131998446	26	7
ENSG00000157259.8	GATAD1	7q21.2	0.010769775	0.161752225	0.144002455	0	3
ENSG00000157388.19	CACNA1D	3p21.1	0.000786445	-0.455175839	-0.123023507	46	11
ENSG00000157423.18	HYDIN	16q22.2	0.000257756	-1.114518038	-0.123758418	86	26
ENSG00000157426.14	AASDH	4q12	0.02881969	-0.159642939	-0.143486273	31	8
ENSG00000157542.11	KCNJ6	21q22.13	0.000513679	-0.853037799	-0.052074674	7	4
ENSG00000157551.19	KCNJ15	21q22.13-q22.2	0.003538318	-0.637199227	-0.049955927	8	1
ENSG00000157601.14	MX1	21q22.3	0.012951835	0.400643083	0.063710266	17	4
ENSG00000157625.15	TAB3	Xp21.2	0.033179011	-0.205323487	-0.038067534	20	6
ENSG00000157741.15	UBN2	7q34	0.003439604	-0.348893083	-0.074530232	22	6
ENSG00000157764.14	BRAF	7q34	0.005106152	-0.299067091	-0.088381163	71	21
ENSG00000157765.13	SLC34A2	4p15.2	1.06E-10	-1.974342997	-0.065127465	26	5
ENSG00000157796.18	WDR19	4p14	0.031871096	-0.175809553	-0.136076211	25	3
ENSG00000157890.17	MEGF11	15q22.31	0.008065326	-0.647836649	-0.115536682	14	4
ENSG00000157999.6	ANKRD61	7p22.1	3.90E-09	-0.938415168	-0.129400816	0	1
ENSG00000158023.10	CFAP251	12q24.31	0.039895291	-0.304479419	-0.156099258	24	11
ENSG00000158125.10	XDH	2p23.1	0.017578991	-0.408637339	-0.12197464	24	8
ENSG00000158161.16	EYA3	1p35.3	0.039984178	-0.12816523	-0.091888849	6	3
ENSG00000158163.15	DZIP1L	3q22.3	0.033680902	-0.319677937	-0.061811048	23	5
ENSG00000158258.16	CLSTN2	3q23	0.041099887	-0.494205681	-0.071067357	33	6
ENSG00000158352.16	SHROOM4	Xp11.22	0.021814951	-0.314468895	-0.06248469	23	13
ENSG00000158373.8	H2BC5	6p22.2	0.012938113	-0.435586785	-0.041432426	7	2
ENSG00000158406.5	H4C8	6p22.2	1.43E-10	-1.280270769	-0.111970654	4	2
ENSG00000158477.7	CD1A	1q23.1	0.00119161	-0.601736809	-0.142325877	4	2
ENSG00000158485.11	CD1B	1q23.1	0.000334299	-0.730715009	-0.219328661	5	3
ENSG00000158526.8	TSR2	Xp11.22	0.021578477	0.194394149	0.185909644	1	0
ENSG00000158636.16	EMSY	11q13.5	0.0000847	-0.313562321	-0.14857619	25	3
ENSG00000158683.9	PKD1L1	7p12.3	0.000149386	-0.614468749	-0.144546883	45	13
ENSG00000158764.7	ITLN2	1q23.3	0.014103343	-0.94935013	-0.051171148	4	0
ENSG00000158985.14	CDC42SE2	5q31.1	0.027658101	-0.156605322	-0.106519854	1	1
ENSG00000159023.22	EPB41	1p35.3	0.004585452	-0.221405421	-0.117309506	12	6
ENSG00000159082.18	SYNJ1	21q22.11	0.002663006	-0.279817191	-0.081774159	25	9
ENSG00000159140.21	SON	21q22.11	0.002914111	-0.24574904	-0.100578657	29	6
ENSG00000159176.14	CSRP1	1q32.1	0.042115324	0.174434362	0.105082221	4	1
ENSG00000159256.13	MORC3	21q22.12	0.008877078	-0.22226295	-0.094940649	12	4
ENSG00000159307.19	SCUBE1	22q13.2	0.045486415	-0.331026879	-0.11795256	20	2
ENSG00000159335.18	PTMS	12p13.31	0.044221828	0.254621469	0.140712657	4	3
ENSG00000159339.13	PADI4	1p36.13	0.039214462	-0.52481891	-0.066676003	13	1
ENSG00000159346.13	ADIPOR1	1q32.1	0.008705463	0.133716106	0.115275152	8	2
ENSG00000159374.17	M1AP	2p13.1	0.007845834	-0.65565658	-0.022491638	6	3
ENSG00000159433.12	STARD9	15q15.2	0.02566645	-0.370677539	-0.028392487	4	0
ENSG00000159459.12	UBR1	15q15.2	0.002104262	-0.298251855	-0.098143392	16	5
ENSG00000159496.14	RGL4	22q11.23	0.000192512	-0.582069607	-0.139872839	11	3
ENSG00000159556.10	ISL2	15q24.3	0.021134432	0.391916225	0.008337931	4	3
ENSG00000159579.14	RSPRY1	16q13	0.034655632	-0.10857013	-0.120552156	11	0
ENSG00000159753.14	CARMIL2	16q22.1	0.04495902	0.319115684	0.113189607	22	5
ENSG00000159905.15	ZNF221	19q13.31	0.00000085	-0.799673469	-0.144502828	14	1
ENSG00000159915.12	ZNF233	19q13.31	0.014298426	-0.360126146	-0.108284558	12	2
ENSG00000159917.17	ZNF235	19q13.31	0.000588057	-0.360018064	-0.146563267	7	5
ENSG00000159958.7	TNFRSF13C	22q13.2	0.01436671	0.405951316	0.038258377	1	0
ENSG00000160094.15	ZNF362	1p35.1	0.04519193	0.178229577	0.168698421	10	3
ENSG00000160097.20	FNDC5	1p35.1	0.001030335	0.514024976	0.133529238	3	1
ENSG00000160124.9	CCDC58	NA	0.025816401	0.195021466	0.08530646	5	1
ENSG00000160161.9	CILP2	19p13.11	0.016807505	0.529359033	0.117602639	23	8
ENSG00000160181.9	TFF2	21q22.3	0.0000349	-1.087960913	-0.021989099	1	4
ENSG00000160182.3	TFF1	21q22.3	0.020868912	-0.604531485	-0.05323059	1	1
ENSG00000160218.13	TRAPPC10	21q22.3	0.000619643	-0.257730036	-0.139979595	17	5
ENSG00000160219.12	GAB3	Xq28	0.004044785	-0.365525509	-0.119938051	16	3
ENSG00000160229.13	ZNF66	19p12	0.003993599	-0.523161891	-0.052200878	1	0
ENSG00000160293.17	VAV2	9q34.2	0.041937765	0.215506304	0.152894073	16	2
ENSG00000160321.15	ZNF208	19p12	0.00243841	-0.705004798	-0.099013502	36	5
ENSG00000160352.16	ZNF714	19p12	0.030833381	-0.290627888	-0.109925902	16	6
ENSG00000160408.15	ST6GALNAC6	9q34.11	0.003992229	-0.527064547	-0.104283733	9	2
ENSG00000160551.12	TAOK1	17q11.2	0.00068261	-0.376630838	-0.087755895	12	3
ENSG00000160584.16	SIK3	11q23.3	0.036690469	-0.120274627	-0.076634878	20	3
ENSG00000160593.19	JAML	11q23.3	0.001423071	-0.415884147	-0.136522824	10	3
ENSG00000160714.10	UBE2Q1	1q21.3	0.002912784	0.130526045	0.197932198	11	4
ENSG00000160716.6	CHRNB2	1q21.3	0.000506966	-0.77039226	-0.0356403	18	6
ENSG00000160781.17	PAQR6	1q22	0.000723303	0.435734961	0.148889737	6	3
ENSG00000161040.16	FBXL13	7q22.1	8.33E-13	-1.227913308	-0.141468744	13	3
ENSG00000161298.18	ZNF382	19q13.12	0.012938113	-0.402896585	-0.077561985	22	3
ENSG00000161328.11	LRRC56	11p15.5	0.037131361	0.257622532	0.113895556	8	4
ENSG00000161652.12	IZUMO2	19q13.33	0.037214782	-0.678607957	-0.093391587	1	0
ENSG00000161813.22	LARP4	12q13.12	0.018823515	-0.21672456	-0.064191411	16	4
ENSG00000161860.8	SYCE2	19p13.13	0.001463619	0.370338639	0.123491085	8	1
ENSG00000161896.12	IP6K3	6p21.31	0.008307334	-0.432051799	-0.154679268	13	2
ENSG00000161905.13	ALOX15	17p13.2	0.027460147	0.473766501	0.066559735	10	4
ENSG00000161912.18	ADCY10P1	6p21.1	0.039955879	-0.286472495	-0.097765426	NA	NA
ENSG00000162004.18	CCDC78	16p13.3	0.000154189	0.578511999	0.111598788	7	2
ENSG00000162063.13	CCNF	16p13.3	0.045696832	-0.17175816	-0.129979749	11	4
ENSG00000162174.12	ASRGL1	11q12.3	0.003246377	-0.4442565	-0.144611739	4	1
ENSG00000162378.13	ZYG11B	1p32.3	0.007249014	-0.227411671	-0.129154524	14	3
ENSG00000162390.18	ACOT11	1p32.3	0.016074733	-0.267933843	-0.16122505	11	2
ENSG00000162391.12	FAM151A	-	0.038240185	-0.243472199	-0.127203539	18	7
ENSG00000162398.11	LEXM	NA	0.018466883	-0.426710063	-0.128139328	8	3
ENSG00000162402.14	USP24	1p32.3	0.000182175	-0.267951768	-0.199444397	33	13
ENSG00000162408.11	NOL9	1p36.31	0.003797899	-0.198777465	-0.200222729	12	0
ENSG00000162409.11	PRKAA2	1p32.2	0.006451868	-0.729732988	-0.075416849	16	7
ENSG00000162419.13	GMEB1	1p35.3	0.010725932	-0.118900519	-0.169592991	11	5
ENSG00000162434.13	JAK1	1p31.3	0.008206546	-0.157800813	-0.129325213	28	4
ENSG00000162444.12	RBP7	1p36.22	0.041258913	0.344747903	0.132539524	3	0
ENSG00000162521.19	RBBP4	1p35.1	0.016653718	-0.127842217	-0.167960341	4	0
ENSG00000162552.15	WNT4	1p36.12	0.011742457	-0.429368418	-0.145620953	9	4
ENSG00000162594.16	IL23R	1p31.3	0.005422372	-0.432001217	-0.126801601	9	1
ENSG00000162599.17	NFIA	1p31.3	0.000000136	-0.722724463	-0.122655404	19	4
ENSG00000162601.11	MYSM1	1p32.1	0.000680943	-0.371974985	-0.130206511	14	3
ENSG00000162631.19	NTNG1	1p13.3	0.000156194	-1.102408132	-0.048264217	13	8
ENSG00000162643.13	DNAI3	1p22.3	0.001869005	-0.658943267	-0.098206904	21	5
ENSG00000162687.19	KCNT2	1q31.3	0.00060878	-0.765040125	-0.091839957	38	9
ENSG00000162688.17	AGL	1p21.2	0.013362956	-0.248588093	-0.112601597	26	4
ENSG00000162695.12	SLC30A7	1p21.2	0.000390505	-0.312063725	-0.150444366	7	2
ENSG00000162706.13	CADM3	1q23.2	0.00294324	0.724392847	0.073346991	18	3
ENSG00000162711.18	NLRP3	1q44	0.005598827	-0.436865688	-0.092438829	31	8
ENSG00000162714.12	ZNF496	1q44	0.032890466	0.139404568	0.122488542	11	4
ENSG00000162722.9	TRIM58	1q44	0.043862234	0.524813392	0.091541308	18	2
ENSG00000162747.12	FCGR3B	1q23.3	0.039572365	-0.524278514	-0.115661972	4	1
ENSG00000162775.16	RBM15	1p13.3	0.000333878	-0.328149104	-0.153068037	31	6
ENSG00000162825.16	NBPF20	1q21.1	0.028424898	-0.289712762	-0.050084558	0	0
ENSG00000162888.4	C1orf147	NA	0.015437605	-0.437457643	-0.072458493	NA	NA
ENSG00000162892.16	IL24	1q32.1	0.001317329	-0.811974346	-0.138220605	7	2
ENSG00000162924.15	REL	2p16.1	1.59E-09	-0.833597684	-0.175377331	15	3
ENSG00000162927.14	PUS10	2p16.1-p15	0.022990655	-0.235863376	-0.092749649	14	3
ENSG00000162929.14	KIAA1841	NA	0.005321502	-0.218231645	-0.133880729	13	5
ENSG00000162931.12	TRIM17	1q42.13	0.004459519	-0.554761351	-0.103916222	11	2
ENSG00000162959.13	MEMO1	2p22.3	0.0000672	-0.473740361	-0.092638592	7	5
ENSG00000163016.10	ALMS1P1	2p13.1	0.016229662	-0.497364042	-0.069746518	7	0
ENSG00000163104.18	SMARCAD1	4q22.3	0.008236609	-0.238345624	-0.099041699	39	8
ENSG00000163110.15	PDLIM5	4q22.3	0.04050742	-0.169026686	-0.097226073	12	8
ENSG00000163132.8	MSX1	4p16.2	0.020233941	0.400874784	0.047311647	6	1
ENSG00000163138.19	PACRGL	4p15.31	0.039984178	-0.149817115	-0.133253815	6	2
ENSG00000163249.13	CCNYL1	2q33.3	0.002229593	-0.199629421	-0.131630275	7	3
ENSG00000163283.7	ALPP	2q37.1	0.000710794	1.162764597	0.089327706	15	2
ENSG00000163288.14	GABRB1	4p12	0.033397437	-0.586475181	-0.137593906	12	8
ENSG00000163291.14	PAQR3	4q21.21	0.032805323	-0.192748212	-0.091996654	4	3
ENSG00000163322.14	ABRAXAS1	4q21.23	0.007026122	-0.253386445	-0.122495035	10	3
ENSG00000163331.12	DAPL1	2q24.1	0.048941381	0.526563333	0.095709029	2	1
ENSG00000163348.4	PYGO2	1q21.3	0.027825986	0.145194505	0.180042818	10	4
ENSG00000163349.22	HIPK1	1p13.2	0.00654363	-0.210074687	-0.121086516	26	8
ENSG00000163364.10	LINC01116	2q31.1	0.038922032	0.390608421	0.130654731	NA	NA
ENSG00000163376.11	KBTBD8	3p14.1	0.00597647	-0.290257531	-0.104095186	16	1
ENSG00000163406.11	SLC15A2	3q13.33	0.02133538	-0.303767316	-0.075763139	18	3
ENSG00000163421.9	PROK2	3p13	0.025924207	-0.633444889	-0.093225365	4	1
ENSG00000163431.13	LMOD1	1q32.1	0.018974999	0.452013521	0.087565878	16	1
ENSG00000163464.8	CXCR1	2q35	0.004701241	-0.679240082	-0.105593925	8	5
ENSG00000163491.16	NEK10	3p24.1	0.010518885	-0.457481106	-0.079014502	25	4
ENSG00000163492.15	CCDC141	2q31.2	3.41E-09	-1.422308263	-0.096036723	31	9
ENSG00000163499.12	CRYBA2	2q35	0.00159013	-0.842667359	-0.061462126	6	1
ENSG00000163512.14	AZI2	3p24.1	0.009033497	-0.178844549	-0.084323478	4	1
ENSG00000163516.14	ANKZF1	2q35	0.008522053	0.161418321	0.103902596	7	5
ENSG00000163534.15	FCRL1	1q23.1	0.014130773	-0.719742289	-0.04554686	9	2
ENSG00000163535.18	SGO2	2q33.1	0.036126168	-0.199878649	-0.075959275	23	4
ENSG00000163539.17	CLASP2	3p22.3	0.001504934	-0.243087584	-0.113721694	22	7
ENSG00000163563.8	MNDA	1q23.1	0.049592873	-0.35090497	-0.067345778	30	2
ENSG00000163564.15	PYHIN1	1q23.1	0.042725233	-0.39628145	-0.085969735	24	6
ENSG00000163596.16	ICA1L	2q33.2	0.049713223	-0.301598064	-0.020967923	8	3
ENSG00000163597.15	SNHG16	17q25.1	0.023083977	-0.188857207	-0.1955665	NA	NA
ENSG00000163600.13	ICOS	2q33.2	0.000477658	-0.554634774	-0.160216952	4	2
ENSG00000163606.11	CD200R1	3q13.2	0.00024721	-0.620784529	-0.097136434	16	5
ENSG00000163611.11	SPICE1	3q13.2	0.000544347	-0.484907389	-0.055604322	15	3
ENSG00000163625.16	WDFY3	4q21.23	0.000120311	-0.417510078	-0.117337505	50	10
ENSG00000163632.14	C3orf49	3p14.2-p14.1	2.11E-12	-1.343768459	-0.136158775	2	0
ENSG00000163635.20	ATXN7	3p14.1	0.0000646	-0.37834712	-0.124835388	20	7
ENSG00000163638.13	ADAMTS9	3p14.1	0.026104206	-0.304631834	-0.014090156	42	7
ENSG00000163659.13	TIPARP	3q25.31	0.034528191	-0.190352915	-0.075664498	7	2
ENSG00000163687.14	DNASE1L3	3p14.3	0.0020361	-0.680597988	-0.190431187	5	1
ENSG00000163736.4	PPBP	4q13.3	0.00162223	-1.028734886	0.009008426	4	1
ENSG00000163739.5	CXCL1	4q13.3	0.043648376	-0.345844749	-0.069802784	2	1
ENSG00000163751.4	CPA3	3q24	0.029165479	-0.430738796	-0.135266978	9	3
ENSG00000163788.14	SNRK	3p22.1	0.017251997	-0.1829152	-0.081563832	14	5
ENSG00000163794.6	UCN	2p23.3	0.036200618	0.325183397	0.083706717	0	0
ENSG00000163803.13	PLB1	2p23.2	0.025924207	-0.32314005	-0.095045137	24	4
ENSG00000163806.16	SPDYA	2p23.2	4.33E-12	-1.311671825	-0.159638645	7	0
ENSG00000163808.17	KIF15	3p21.31	0.04944267	-0.17611396	-0.078103104	14	5
ENSG00000163812.15	ZDHHC3	3p21.31	0.035754397	-0.116455457	-0.133248227	7	6
ENSG00000163848.20	ZNF148	3q21.2	0.012570327	-0.202134936	-0.101307862	19	5
ENSG00000163882.9	POLR2H	3q27.1	0.046976404	0.146858881	0.079375382	4	0
ENSG00000163909.8	HEYL	1p34.2	0.006472447	0.296448174	0.200679282	13	0
ENSG00000163935.14	SFMBT1	3p21.1	0.015600689	-0.187427929	-0.128922018	11	6
ENSG00000163939.18	PBRM1	3p21.1	0.00024785	-0.286790754	-0.13075436	22	12
ENSG00000163961.4	RNF168	3q29	0.037984385	-0.154190553	-0.11723067	9	5
ENSG00000163975.12	MELTF	3q29	0.046035882	0.316345429	0.098827023	14	6
ENSG00000164010.15	ERMAP	1p34.2	0.015189255	-0.158741525	-0.1460633	5	1
ENSG00000164037.17	SLC9B1	4q24	0.001854644	-0.509113633	-0.115859971	11	2
ENSG00000164061.5	BSN	3p21.31	0.009587631	-0.463116036	-0.027501496	62	17
ENSG00000164074.15	ABHD18	4q28.2	0.00130731	-0.218277358	-0.170304688	14	4
ENSG00000164080.13	RAD54L2	3p21.2	0.020959641	-0.165407627	-0.091797169	27	3
ENSG00000164100.9	NDST3	4q26	0.000219026	-0.731121682	-0.129568817	21	7
ENSG00000164106.8	SCRG1	4q34.1	0.00162495	-0.949213014	-0.040090915	2	0
ENSG00000164136.17	IL15	4q31.21	0.010116367	-0.313580408	-0.14126616	2	0
ENSG00000164142.16	FAM160A1	NA	0.003100642	-0.282473521	-0.13455399	2	1
ENSG00000164151.12	ICE1	5p15.32	0.009483542	-0.203340597	-0.044127411	41	9
ENSG00000164161.10	HHIP	4q31.21	0.044781577	-0.415323851	-0.127952126	21	4
ENSG00000164164.17	OTUD4	4q31.21	0.019743383	-0.205733557	-0.06048256	24	9
ENSG00000164168.8	TMEM184C	4q31.23	0.034257213	-0.126885896	-0.098018184	8	2
ENSG00000164169.13	PRMT9	4q31.23	0.037288198	-0.149876289	-0.104851321	11	3
ENSG00000164171.11	ITGA2	5q11.2	0.042786327	-0.221549461	-0.069692212	14	5
ENSG00000164187.7	LMBRD2	5p13.2	0.006080091	-0.272958598	-0.069956806	12	7
ENSG00000164188.9	RANBP3L	5p13.2	0.000438928	-0.830031186	-0.07245908	9	5
ENSG00000164190.19	NIPBL	5p13.2	0.000723907	-0.355536561	-0.055758807	61	16
ENSG00000164199.18	ADGRV1	5q14.3	0.005060997	-0.623736885	-0.160522197	90	26
ENSG00000164209.17	SLC25A46	5q22.1	0.021533756	-0.170673717	-0.13348581	11	1
ENSG00000164211.13	STARD4	5q22.1	0.002235585	-0.343752378	-0.083199978	2	3
ENSG00000164220.7	F2RL2	5q13.3	0.001557481	-0.453483301	-0.121618695	9	2
ENSG00000164270.18	HTR4	5q32	0.009921129	-0.675103978	-0.112839309	10	2
ENSG00000164284.15	GRPEL2	5q32	0.040847814	-0.164973661	-0.090013696	5	1
ENSG00000164296.7	TIGD6	5q32	0.036605712	-0.110693339	-0.155080203	5	1
ENSG00000164303.11	ENPP6	4q35.1	0.006605846	-0.489961143	-0.115113737	9	3
ENSG00000164307.13	ERAP1	5q15	0.000314244	-0.282379216	-0.197087966	12	7
ENSG00000164309.15	CMYA5	5q14.1	0.028424898	-0.396924556	-0.049422985	69	14
ENSG00000164327.13	RICTOR	5p13.1	0.002057857	-0.381882745	-0.046998381	21	5
ENSG00000164329.13	TENT2	5q14.1	0.039886365	-0.146863264	-0.109052891	13	4
ENSG00000164344.16	KLKB1	4q35.2	0.000716364	-0.634314395	-0.118959375	16	6
ENSG00000164362.21	TERT	5p15.33	0.034159635	0.36864943	0.071623838	16	3
ENSG00000164463.12	CREBRF	5q35.1	0.0359225	-0.24678579	-0.064533892	7	3
ENSG00000164506.14	STXBP5	6q24.3	0.00000341	-0.440565574	-0.197299817	18	3
ENSG00000164520.11	RAET1E	6q25.1	0.025693568	-0.421585567	-0.129202361	7	0
ENSG00000164532.11	TBX20	7p14.2	0.001417076	-1.052410331	-0.14197954	23	2
ENSG00000164591.14	MYOZ3	5q33.1	0.033647805	0.391983364	0.071967749	7	3
ENSG00000164597.15	COG5	7q22.3	0.005240588	-0.202498834	-0.131770703	11	6
ENSG00000164619.10	BMPER	7p14.3	1.01E-09	-1.289277529	-0.162582045	17	8
ENSG00000164638.10	SLC29A4	7p22.1	0.021866372	0.420158639	0.034688196	15	1
ENSG00000164669.13	INTS4P1	7q11.21	0.01143437	0.480523716	0.110947762	NA	NA
ENSG00000164674.16	SYTL3	6q25.3	0.035604802	-0.262561223	-0.085278142	19	3
ENSG00000164675.11	IQUB	7q31.32	0.00384884	-0.599128282	-0.109746086	20	3
ENSG00000164691.18	TAGAP	6q25.3	0.028981011	-0.343244458	-0.096766934	19	3
ENSG00000164742.16	ADCY1	7p12.3	0.00832007	-0.519769676	-0.109542899	29	10
ENSG00000164749.13	HNF4G	8q21.13	0.048690652	-0.208659873	-0.062073204	5	0
ENSG00000164808.17	SPIDR	8q11.21	0.001807536	-0.190349658	-0.190910337	13	3
ENSG00000164816.8	DEFA5	8p23.1	0.000134138	-1.368108485	-0.081969678	3	0
ENSG00000164822.5	DEFA6	8p23.1	0.0000003	-1.65094455	-0.097993311	1	0
ENSG00000164855.16	TMEM184A	7p22.3	0.003817694	0.311797716	0.165033902	7	4
ENSG00000164867.11	NOS3	7q36.1	0.022480841	0.264824995	0.137036996	28	13
ENSG00000164877.19	MICALL2	7p22.3	0.036591226	0.225788915	0.100352107	16	2
ENSG00000164879.7	CA3	8q21.2	0.012460949	0.391425373	0.073540399	7	3
ENSG00000164933.12	SLC25A32	8q22.3	0.008264127	-0.57290251	-0.024115361	9	3
ENSG00000164938.14	TP53INP1	8q22.1	0.023308724	-0.278594625	-0.073910199	13	1
ENSG00000164953.16	TMEM67	8q22.1	0.018267681	-0.266101371	-0.111587596	9	3
ENSG00000164989.17	CCDC171	9p22.3	0.001625318	-0.382917179	-0.124781228	26	5
ENSG00000165029.17	ABCA1	9q31.1	0.0000539	-0.616943159	-0.086886139	49	13
ENSG00000165071.15	TMEM71	8q24.22	0.000596077	-0.655286315	-0.118195115	6	1
ENSG00000165084.16	C8orf34	8q13.2	0.002418584	-0.597561428	-0.064211844	20	7
ENSG00000165091.18	TMC1	9q21.13	0.002597155	-0.629319743	-0.05691627	17	2
ENSG00000165097.16	KDM1B	6p22.3	0.004142098	-0.200961855	-0.148208935	9	4
ENSG00000165115.15	KIF27	9q21.32	0.010741563	-0.285573916	-0.106898396	17	3
ENSG00000165168.8	CYBB	Xp21.1-p11.4	0.003246377	-0.468549523	-0.120096332	8	6
ENSG00000165171.11	METTL27	7q11.23	0.011540608	0.436905904	0.168239242	5	3
ENSG00000165181.16	SHOC1	9q31.3	9.09E-15	-2.302163836	-0.142668844	20	9
ENSG00000165219.22	GAPVD1	9q33.3	0.011048999	-0.167118809	-0.141479216	28	4
ENSG00000165240.20	ATP7A	Xq21.1	0.01744926	-0.246797062	-0.047414205	27	7
ENSG00000165259.14	HDX	Xq21.1	0.010892149	-0.393794175	-0.086527921	25	6
ENSG00000165269.13	AQP7	9p13.3	0.012102473	0.385029586	0.091905426	18	1
ENSG00000165272.16	AQP3	9p13.3	0.042636791	-0.456441488	-0.023658761	7	0
ENSG00000165288.11	BRWD3	Xq21.1	0.000215249	-0.443372424	-0.056882383	41	17
ENSG00000165300.7	SLITRK5	13q31.2	0.000551601	-1.005253143	-0.056166015	40	12
ENSG00000165323.15	FAT3	11q14.3	2.76E-08	-1.193000543	-0.088725591	118	30
ENSG00000165392.11	WRN	8p12	0.00024088	-0.378510008	-0.194449431	17	7
ENSG00000165409.18	TSHR	14q31.1	2.71E-09	-1.511591594	-0.130221096	17	10
ENSG00000165494.11	PCF11	11q14.1	0.014602272	-0.194082722	-0.079124817	26	11
ENSG00000165521.15	EML5	14q31.3	0.000000015	-1.364063088	-0.143838854	30	11
ENSG00000165525.18	NEMF	14q21.3	0.007934101	-0.283194779	-0.022686925	26	7
ENSG00000165646.14	SLC18A2	10q25.3	0.00000222	-0.702190839	-0.152176884	14	6
ENSG00000165650.12	PDZD8	10q25.3-q26.11	0.000640385	-0.31506399	-0.129349107	12	9
ENSG00000165671.21	NSD1	5q35.3	0.000126696	-0.319161885	-0.127556108	36	10
ENSG00000165716.11	DIPK1B	9q34.3	0.000780719	0.444370821	0.146767547	5	2
ENSG00000165802.23	NSMF	9q34.3	0.00067111	0.381829002	0.144646302	15	2
ENSG00000165813.20	CCDC186	10q25.3	0.017148346	-0.264936521	-0.039757332	16	4
ENSG00000165895.19	ARHGAP42	11q22.1	0.007561372	-0.281694645	-0.103458409	5	4
ENSG00000165912.16	PACSIN3	11p11.2	0.004340718	0.429877148	0.121364456	8	3
ENSG00000165929.13	TC2N	14q32.12	0.015600314	-0.273317105	-0.065429356	8	3
ENSG00000165959.12	CLMN	14q32.13	0.032465712	-0.192243362	-0.062233981	17	5
ENSG00000165973.19	NELL1	11p15.1	0.006522542	-0.689202424	-0.098615296	28	3
ENSG00000165985.10	C1QL3	10p13	0.012635434	-0.48068053	-0.072195489	6	1
ENSG00000165995.22	CACNB2	10p12.33-p12.31	0.023522342	-0.412750875	-0.103074762	17	6
ENSG00000166004.15	CEP295	11q21	0.00000871	-0.585153431	-0.097970646	13	2
ENSG00000166035.11	LIPC	15q21.3	0.001421941	-0.718216104	-0.051138131	13	9
ENSG00000166046.11	TCP11L2	12q23.3	0.000037	-0.530426511	-0.190564795	6	1
ENSG00000166128.13	RAB8B	15q22.2	0.03110859	-0.248861368	-0.062297418	8	0
ENSG00000166147.14	FBN1	15q21.1	0.013528274	-0.451725318	-0.054046029	59	15
ENSG00000166183.16	ASPG	14q32.33	0.0000286	-0.843374623	-0.213562986	10	3
ENSG00000166192.15	SENP8	15q23	0.001013872	-0.273206038	-0.18037426	9	1
ENSG00000166263.13	STXBP4	17q22	0.000680943	-0.360787103	-0.165057962	14	2
ENSG00000166321.14	NUDT13	10q22.2	0.023155522	-0.275050073	-0.112685969	11	1
ENSG00000166323.13	C11orf65	11q22.3	0.000000524	-0.821266574	-0.086658994	7	2
ENSG00000166333.14	ILK	11p15.4	0.0000129	-0.663493927	-0.107951706	11	1
ENSG00000166377.20	ATP9B	18q23	0.022192575	-0.213381896	-0.118933888	30	4
ENSG00000166396.13	SERPINB7	18q21.33	0.035257942	-0.694178791	-0.146786146	14	2
ENSG00000166405.15	RIC3	11p15.4	0.027997692	-0.601816569	-0.021875778	7	2
ENSG00000166435.15	XRRA1	11q13.4	0.003421486	-0.328671533	-0.19673664	8	3
ENSG00000166439.6	RNF169	11q13.4	0.0000706	-0.435140611	-0.139176951	10	3
ENSG00000166473.17	PKD1L2	16q23.2	0.016918993	-0.5776148	-0.100080625	33	10
ENSG00000166478.10	ZNF143	11p15.4	0.02362321	-0.119215354	-0.165482241	11	1
ENSG00000166510.14	CCDC68	18q21.2	0.01163325	-0.354415069	-0.123698248	3	0
ENSG00000166523.8	CLEC4E	12p13.31	0.010116367	-0.551260127	-0.08933531	11	1
ENSG00000166527.8	CLEC4D	12p13.31	0.00000249	-1.221055802	-0.109460538	12	2
ENSG00000166575.17	TMEM135	11q14.2	0.000567716	-0.367903837	-0.083990794	10	2
ENSG00000166592.12	RRAD	16q22.1	0.00014055	0.653488712	0.090541605	7	1
ENSG00000166670.10	MMP10	11q22.2	0.00213375	-0.626076774	-0.173946265	10	1
ENSG00000166736.11	HTR3A	11q23.2	0.020172104	-0.679950894	-0.10958563	19	1
ENSG00000166801.16	FAM111A	11q12.1	0.047393276	-0.150879449	-0.125290345	6	3
ENSG00000166828.3	SCNN1G	16p12.2	0.019071107	-0.774413559	-0.025078494	20	4
ENSG00000166848.7	TERF2IP	16q23.1	0.003763822	0.158989466	0.203724101	5	2
ENSG00000166856.3	GPR182	12q13.3	0.024327025	-0.469017629	-0.094796446	9	5
ENSG00000166886.13	NAB2	12q13.3	0.032083082	0.203483011	0.147552201	10	4
ENSG00000166897.16	ELFN2	22q13.1	0.0000381	0.940759091	0.101550348	20	4
ENSG00000166912.17	MTMR10	15q13.3	0.03503955	-0.171588688	-0.088164968	10	5
ENSG00000166928.11	MS4A14	11q12.2	0.044998808	-0.375573371	-0.020890463	14	2
ENSG00000166965.12	RCCD1	15q26.1	0.037288198	0.1806169	0.13742833	3	0
ENSG00000167106.12	FAM102A	NA	0.039955879	0.172283048	0.170880252	5	4
ENSG00000167207.14	NOD2	16q12.1	0.000477658	-0.461946675	-0.146738624	30	5
ENSG00000167220.12	HDHD2	18q21.1	0.024277056	-0.378911193	-0.062910471	2	2
ENSG00000167232.14	ZNF91	19p12	5.49E-08	-0.697369829	-0.147871192	27	5
ENSG00000167244.21	IGF2	11p15.5	1.04E-08	-1.926005225	0.010611384	13	1
ENSG00000167258.15	CDK12	17q12	0.016880241	-0.2284856	-0.077294148	39	10
ENSG00000167306.20	MYO5B	18q21.1	0.00689357	-0.225350488	-0.115489625	18	6
ENSG00000167311.14	ART5	11p15.4	0.00000982	0.871688479	0.204193064	9	6
ENSG00000167384.10	ZNF180	19q13.31	0.042340745	-0.144596998	-0.105285239	22	4
ENSG00000167483.19	NIBAN3	19p13.11	0.002907291	-0.633190078	0.026672288	16	8
ENSG00000167522.16	ANKRD11	16q24.3	0.020414719	-0.202312922	-0.029154357	63	15
ENSG00000167562.13	ZNF701	19q13.41	0.027451485	-0.239902295	-0.086192129	9	8
ENSG00000167634.12	NLRP7	19q13.42	0.000776678	-0.82157233	-0.148772428	47	11
ENSG00000167637.18	ZNF283	19q13.31	0.000157268	-0.38489664	-0.158980846	18	3
ENSG00000167653.5	PSCA	8q24.3	2.05E-09	1.625585264	0.100295422	5	1
ENSG00000167676.4	PLIN4	19p13.3	0.00000908	1.127557174	0.127234683	25	4
ENSG00000167749.11	KLK4	19q13.41	0.017703031	0.637456264	0.101494973	14	5
ENSG00000167768.4	KRT1	12q13.13	0.003468644	-0.798970015	-0.165707205	20	7
ENSG00000167874.7	TMEM88	17p13.1	0.004869771	0.32352349	0.161631695	6	0
ENSG00000167995.17	BEST1	11q12.3	0.001260074	-0.452963859	-0.05043196	10	4
ENSG00000167996.16	FTH1	11q12.3	0.041350552	-0.420928641	-0.088731098	1	1
ENSG00000168000.14	BSCL2	11q12.3	0.009139264	-0.350851566	-0.099055029	11	1
ENSG00000168014.17	C2CD3	11q13.4	0.00111182	-0.240347033	-0.105231893	23	9
ENSG00000168016.15	TRANK1	3p22.2	0.004052268	-0.313427207	-0.116351255	36	8
ENSG00000168036.18	CTNNB1	3p22.1	0.014534598	-0.144350286	-0.194793735	33	10
ENSG00000168038.11	ULK4	3p22.1	0.000054	-0.469452463	-0.177347259	27	7
ENSG00000168137.18	SETD5	3p25.3	0.023914334	-0.178228904	-0.063547686	35	5
ENSG00000168172.9	HOOK3	8p11.21	0.011262686	-0.311420337	-0.109920891	10	6
ENSG00000168246.6	UBTD2	5q35.1	0.017252376	-0.125579949	-0.085401641	5	0
ENSG00000168297.16	PXK	3p14.3	0.000459151	-0.223947632	-0.145533046	7	2
ENSG00000168298.7	H1-4	6p22.2	2.31E-38	-3.974713811	-0.188558054	7	1
ENSG00000168329.14	CX3CR1	3p22.2	0.045358938	-0.329301078	-0.079424605	12	5
ENSG00000168395.16	ING5	2q37.3	0.036785938	0.151423179	0.106142856	11	0
ENSG00000168405.17	CMAHP	6p22.3	0.008128731	-0.472693742	-0.102186227	2	0
ENSG00000168412.6	MTNR1A	4q35.2	0.029495785	-0.530899186	-0.038602498	4	0
ENSG00000168438.15	CDC40	6q21	0.032638375	-0.144086655	-0.102153176	13	5
ENSG00000168447.11	SCNN1B	16p12.2	0.008021469	-0.654949056	-0.035395065	20	2
ENSG00000168490.14	PHYHIP	8p21.3	0.014021708	0.443124197	0.052592553	6	2
ENSG00000168505.7	GBX2	2q37.2	0.042377083	0.563231552	0.053858164	6	0
ENSG00000168538.16	TRAPPC11	4q35.1	0.011721585	-0.174416924	-0.097000461	18	5
ENSG00000168610.16	STAT3	17q21.2	0.007782562	-0.139249631	-0.138784694	12	1
ENSG00000168675.19	LDLRAD4	18p11.21	0.00190728	-0.406086536	-0.115594485	5	1
ENSG00000168685.15	IL7R	5p13.2	0.001198793	-0.518603966	-0.158893395	17	7
ENSG00000168769.14	TET2	4q24	0.0000011	-0.5965057	-0.121977409	35	7
ENSG00000168807.16	SNTB2	16q22.1	0.011187014	-0.19931102	-0.097354593	8	2
ENSG00000168852.13	TPTE2P5	13q14.11	0.03642233	-0.376348189	-0.057977474	NA	NA
ENSG00000168872.17	DDX19A	16q22.1	0.022975615	0.123892426	0.177624321	11	4
ENSG00000168878.19	SFTPB	2p11.2	2.04E-12	-2.143563551	-0.093663381	14	2
ENSG00000168939.12	SPRY3	Xq28 and Yq12	0.017173168	-0.289615043	-0.091967791	16	7
ENSG00000168944.17	CEP120	5q23.2	0.032429278	-0.19051201	-0.073397871	21	5
ENSG00000168994.14	PXDC1	6p25.2	0.009918806	0.268719233	0.145564844	6	1
ENSG00000169031.20	COL4A3	2q36.3	3.99E-08	-1.270194736	-0.135141441	25	2
ENSG00000169045.17	HNRNPH1	5q35.3	0.008381265	-0.147354598	-0.164104286	12	3
ENSG00000169213.7	RAB3B	1p32.3	0.0000343	-0.809472744	-0.115950218	9	1
ENSG00000169224.13	GCSAML	1q44	0.008674128	-0.576705852	-0.141938841	3	2
ENSG00000169231.13	THBS3	1q22	0.038951564	0.217460689	0.123194118	20	4
ENSG00000169239.13	CA5B	Xp22.2	0.029495785	-0.229148631	-0.098329313	2	1
ENSG00000169253.3	AL669983.1	NA	0.0000143	-1.127049172	-0.131718491	NA	NA
ENSG00000169271.3	HSPB3	5q11.2	0.001483913	-1.135997433	-0.097294545	6	0
ENSG00000169282.18	KCNAB1	3q25.31	2.31E-09	-0.937690613	-0.093705624	9	7
ENSG00000169299.14	PGM2	4p14	0.046368317	-0.128186288	-0.131792763	5	2
ENSG00000169313.10	P2RY12	3q25.1	0.018331766	-0.555426799	-0.067164982	12	1
ENSG00000169347.17	GP2	16p12.3	0.000150079	-1.305291486	-0.03935608	19	4
ENSG00000169429.11	CXCL8	4q13.3	0.000625758	-0.762348446	-0.115850989	6	0
ENSG00000169432.18	SCN9A	2q24.3	0.004423856	-0.60711336	-0.070574817	59	13
ENSG00000169499.15	PLEKHA2	8p11.22	0.026341453	-0.193978326	-0.158071372	7	7
ENSG00000169508.7	GPR183	13q32.3	0.017413739	-0.395368681	-0.097828314	12	0
ENSG00000169554.22	ZEB2	2q22.3	0.0000306	-0.702491704	-0.086294783	33	13
ENSG00000169570.10	DTWD2	5q23.1	0.042871691	-0.164955817	-0.083883359	9	5
ENSG00000169621.10	APLF	2p13.3	0.02800028	-0.31003852	-0.043269844	12	3
ENSG00000169629.12	RGPD8	2q14.1	0.008090964	-0.505505203	-0.087449935	3	0
ENSG00000169641.13	LUZP1	1p36.12	0.000358495	-0.224270291	-0.150884542	20	7
ENSG00000169783.13	LINGO1	15q24.3	0.015166097	0.411636523	0.135905132	19	5
ENSG00000169862.19	CTNND2	5p15.2	0.030269413	-0.543166651	-0.092546431	41	14
ENSG00000169914.6	OTUD3	1p36.13	0.02486253	-0.22788771	-0.071330583	10	0
ENSG00000169957.10	ZNF768	16p11.2	0.039012616	0.183009435	0.205330822	14	1
ENSG00000169967.16	MAP3K2	2q14.3	0.002705944	-0.294074115	-0.090466445	9	5
ENSG00000169981.11	ZNF35	3p21.31	0.021164326	-0.159663639	-0.140091117	9	3
ENSG00000170006.12	TMEM154	4q31.3	0.004525561	-0.349108504	-0.103409637	6	1
ENSG00000170085.18	SIMC1	5q35.2	0.044009383	-0.132573621	-0.072781593	19	2
ENSG00000170092.14	SPDYE5	7q11.23	0.000000025	-1.03343933	-0.117363885	1	1
ENSG00000170160.17	CCDC144A	17p11.2	0.000222291	-1.346124398	-0.054147271	16	8
ENSG00000170185.10	USP38	4q31.21	0.014925816	-0.161148897	-0.128561755	17	3
ENSG00000170236.16	USP50	15q21.2	0.013541552	-0.434192631	-0.0243427	5	2
ENSG00000170260.9	ZNF212	7q36.1	0.017413739	0.143371639	0.145680869	14	3
ENSG00000170323.9	FABP4	8q21.13	0.042516227	0.575880286	0.140871074	4	0
ENSG00000170442.12	KRT86	12q13.13	0.005358122	0.517530538	0.070159318	8	1
ENSG00000170448.12	NFXL1	4p12	0.008168359	-0.182123636	-0.178756922	13	8
ENSG00000170456.16	DENND5B	12p11.21	0.029495785	-0.277767345	-0.112384242	29	6
ENSG00000170471.15	RALGAPB	20q11.23	0.007684048	-0.213956212	-0.099923322	41	5
ENSG00000170482.17	SLC23A1	5q31.2	0.035501673	-0.378094509	-0.149407168	17	5
ENSG00000170577.8	SIX2	2p21	0.000332598	0.954682313	0.11078004	11	5
ENSG00000170579.17	DLGAP1	18p11.31	0.00781887	-0.635798195	-0.082628144	26	5
ENSG00000170629.14	DPY19L2P2	7q22.1	0.000000897	-0.946254765	-0.105624831	1	0
ENSG00000170776.22	AKAP13	15q25.3	0.004553978	-0.294571129	-0.054737144	39	9
ENSG00000170832.13	USP32	17q23.1-q23.2	0.012694496	-0.199491815	-0.091356483	17	7
ENSG00000170836.12	PPM1D	17q23.2	0.003850541	-0.172030454	-0.163203991	8	5
ENSG00000170871.12	KIAA0232	4p16.1	0.021422763	-0.180708565	-0.097986095	27	6
ENSG00000170956.17	CEACAM3	19q13.2	0.000878104	-0.560695407	-0.143074147	8	2
ENSG00000170965.10	PLAC1	Xq26.3	0.032473646	0.553169476	0.102986882	6	0
ENSG00000171044.11	XKR6	8p23.1	0.010709863	-0.528627676	-0.174283439	30	7
ENSG00000171049.9	FPR2	19q13.41	0.0000212	-0.995595811	-0.131476306	7	2
ENSG00000171051.9	FPR1	19q13.41	0.011712229	-0.498001753	-0.091908387	10	2
ENSG00000171056.8	SOX7	8p23.1	0.037288198	0.30920834	0.169175272	19	5
ENSG00000171100.15	MTM1	Xq28	0.000519631	-0.246455896	-0.150258416	9	5
ENSG00000171109.19	MFN1	3q26.33	0.001922751	-0.183914323	-0.156698284	16	7
ENSG00000171163.16	ZNF692	1q44	0.003340823	0.253881955	0.122631828	21	3
ENSG00000171189.17	GRIK1	21q21.3	4.26E-18	-1.988936163	-0.164055181	35	4
ENSG00000171206.15	TRIM8	10q24.32	0.033283421	0.158076475	0.183208454	9	3
ENSG00000171217.5	CLDN20	6q25.3	1.10E-17	-1.965073042	-0.151995677	3	1
ENSG00000171316.12	CHD7	8q12.2	0.005180227	-0.310907221	-0.047154991	42	21
ENSG00000171320.15	ESCO2	8p21.1	0.028517754	-0.269256824	-0.154996991	14	6
ENSG00000171346.16	KRT15	17q21.2	0.003698877	0.406061848	0.054327111	12	0
ENSG00000171408.14	PDE7B	6q23.3	0.022649663	-0.377403829	-0.097226778	17	4
ENSG00000171428.15	NAT1	8p22	0.03312714	-0.243187766	-0.147178111	2	1
ENSG00000171451.14	DSEL	18q22.1	0.026073958	-0.398188807	-0.065083906	53	12
ENSG00000171466.10	ZNF562	19p13.2	0.000559752	-0.255639473	-0.163300633	11	3
ENSG00000171469.11	ZNF561	19p13.2	0.045646058	-0.12062899	-0.113368629	4	1
ENSG00000171502.15	COL24A1	1p22.3	0.038466194	-0.447568858	-0.021261141	40	8
ENSG00000171564.12	FGB	4q31.3	0.032071309	-0.758530535	-0.094484378	11	0
ENSG00000171634.18	BPTF	17q24.2	0.000753644	-0.353411526	-0.111496744	37	7
ENSG00000171649.12	ZIK1	19q13.43	0.04838846	-0.292390551	-0.073561172	18	6
ENSG00000171657.6	GPR82	Xp11.4	1.19E-19	-1.73359602	-0.226983426	5	0
ENSG00000171659.15	GPR34	Xp11.4	0.002504646	-0.480551757	-0.142960799	11	3
ENSG00000171722.13	SPATA46	1q23.3	0.002995744	-0.747728749	-0.10105448	2	3
ENSG00000171777.16	RASGRP4	19q13.2	0.037291041	-0.32676156	-0.073591192	12	3
ENSG00000171790.15	SLFNL1	1p34.2	0.002150753	-0.534587515	-0.096459409	14	3
ENSG00000171792.11	RHNO1	12p13.33	0.004190481	0.204287302	0.108430306	1	3
ENSG00000171817.17	ZNF540	19q13.12	0.03663971	-0.355606102	-0.048397964	24	7
ENSG00000171819.5	ANGPTL7	1p36.22	0.00000186	-1.593611833	-0.089703719	10	0
ENSG00000171862.11	PTEN	10q23.31	0.012074591	-0.240347541	-0.036912539	38	8
ENSG00000171889.5	MIR31HG	9p21.3	0.045146337	0.631549209	0.081683455	NA	NA
ENSG00000171951.5	SCG2	2q36.1	0.007305057	0.516597338	0.178233484	22	7
ENSG00000171970.13	ZNF57	19p13.3	0.017252376	-0.261437906	-0.094307844	10	4
ENSG00000171988.19	JMJD1C	10q21.3	0.0000405	-0.44715264	-0.09338104	42	5
ENSG00000172016.16	REG3A	2p12	0.001787853	-1.144475993	-0.122681335	5	0
ENSG00000172023.8	REG1B	2p12	0.004879329	-1.073774472	0.004169072	9	0
ENSG00000172057.10	ORMDL3	17q21.1	0.013120322	0.213926543	0.153643744	2	0
ENSG00000172071.14	EIF2AK3	2p11.2	0.000150079	-0.235809433	-0.170469989	16	6
ENSG00000172137.19	CALB2	16q22.2	0.000252296	0.888121901	0.175622483	10	2
ENSG00000172139.15	SLC9C1	3q13.2	4.71E-08	-1.168707598	-0.087585268	24	6
ENSG00000172156.4	CCL11	17q12	0.000149763	-0.687301581	-0.103367897	1	1
ENSG00000172175.15	MALT1	18q21.32	0.007470689	-0.24512839	-0.116367918	13	4
ENSG00000172215.6	CXCR6	3p21.31	0.010518885	-0.368882886	-0.147013688	2	2
ENSG00000172243.18	CLEC7A	12p13.2	0.007705731	-0.445990482	-0.101784637	7	0
ENSG00000172292.15	CERS6	2q24.3	0.005104606	-0.28013036	-0.131337937	9	1
ENSG00000172346.15	CSDC2	22q13.2	0.014294355	0.479524549	0.105812363	5	3
ENSG00000172375.14	C2CD2L	11q23.3	0.041701391	0.139073161	0.111942152	4	4
ENSG00000172410.4	INSL5	1p31.3	0.047364183	-0.977401811	-0.101873005	2	0
ENSG00000172426.16	RSPH9	6p21.1	0.025517055	-0.260122801	-0.097352776	10	0
ENSG00000172493.22	AFF1	4q21.3-q22.1	0.000233645	-0.3444295	-0.132625659	27	6
ENSG00000172551.11	MUCL1	12q13.2	0.039619896	-0.731565015	-0.050849612	1	0
ENSG00000172575.12	RASGRP1	15q14	0.000829812	-0.550025244	-0.109814766	11	4
ENSG00000172578.12	KLHL6	3q27.1	0.049699875	-0.344088509	-0.112787197	17	5
ENSG00000172661.19	WASHC2C	10q11.22	0.028444946	-0.254709284	-0.004859972	29	2
ENSG00000172673.11	THEMIS	6q22.33	0.024055295	-0.411899612	-0.093344855	22	4
ENSG00000172748.14	ZNF596	8p23.3	0.021274958	-0.252603562	-0.19047957	13	1
ENSG00000172752.14	COL6A5	3q22.1	1.94E-08	-1.570823971	-0.195501935	28	3
ENSG00000172795.17	DCP2	5q22.2	0.003669127	-0.288354548	-0.112549013	13	4
ENSG00000172817.4	CYP7B1	8q12.3	0.008096761	-0.492540228	-0.053411119	22	6
ENSG00000172819.17	RARG	12q13.13	0.026016233	0.235722729	0.132075485	10	3
ENSG00000172869.14	DMXL1	5q23.1	0.00000847	-0.502373731	-0.134965483	48	12
ENSG00000172915.18	NBEA	13q13.3	0.0000314	-0.913644774	-0.099419259	83	18
ENSG00000172965.17	MIR4435-2HG	2q13	0.036565651	-0.285947699	0.011669297	NA	NA
ENSG00000172987.13	HPSE2	10q24.2	0.002859073	-0.53104581	-0.095031007	22	11
ENSG00000173040.13	EVC2	4p16.2	0.026094649	-0.397638238	-0.040698967	50	13
ENSG00000173064.13	HECTD4	12q24.13	0.008079883	-0.258435692	-0.055255476	66	20
ENSG00000173068.18	BNC2	9p22.3-p22.2	0.004785024	-0.58126222	-0.041463515	51	15
ENSG00000173114.13	LRRN3	7q31.1	2.66E-15	-1.807121026	-0.154036418	32	7
ENSG00000173166.18	RAPH1	2q33.2	1.13E-09	-0.808125608	-0.205219573	19	5
ENSG00000173193.15	PARP14	3q21.1	0.030955569	-0.254079548	-0.086677271	32	11
ENSG00000173208.4	ABCD2	12q12	0.028100034	-0.452797391	-0.092209839	21	8
ENSG00000173214.7	MFSD4B	6q21	0.00003	-0.489694858	-0.130085309	13	5
ENSG00000173218.15	VANGL1	1p13.1	0.039840842	-0.138233971	-0.134623403	10	5
ENSG00000173230.15	GOLGB1	3q13.33	0.019071107	-0.233240187	-0.062023888	45	12
ENSG00000173258.13	ZNF483	9q31.3	0.0000134	-0.700051064	-0.078103432	23	2
ENSG00000173267.14	SNCG	10q23.2	0.008527038	0.460270729	0.137335294	1	0
ENSG00000173273.16	TNKS	8p23.1	0.000288062	-0.294207227	-0.210575175	25	4
ENSG00000173401.10	GLIPR1L1	12q21.2	0.0000789	-0.917377833	-0.054616796	3	3
ENSG00000173406.16	DAB1	1p32.2-p32.1	0.000186871	-0.769953471	-0.157810759	34	4
ENSG00000173421.17	IHO1	3p21.31	0.000229122	-0.70430076	-0.072497087	10	1
ENSG00000173436.15	MICOS10	1p36.13	0.038467145	-0.230132811	-0.08587201	0	0
ENSG00000173480.11	ZNF417	19q13.43	0.006632822	-0.312960088	-0.167072074	10	5
ENSG00000173517.10	PEAK1	15q24.3	0.004624427	-0.261052235	-0.078083681	25	6
ENSG00000173535.15	TNFRSF10C	8p21.3	0.007651868	-0.544888443	-0.137166067	6	0
ENSG00000173559.14	NABP1	2q32.3	0.03073416	-0.281688905	-0.074953239	3	0
ENSG00000173627.8	APOBEC4	1q25.3	0.002671939	-0.7764916	-0.110400195	11	3
ENSG00000173698.18	ADGRG2	Xp22.13	3.29E-09	-1.304885269	-0.075246966	24	5
ENSG00000173744.18	AGFG1	2q36.3	0.000932109	-0.177759598	-0.213746646	10	5
ENSG00000173809.18	TDRD12	19q13.11	0.000582917	-0.652323288	-0.088671921	1	2
ENSG00000173821.19	RNF213	17q25.3	0.000414672	-0.418817063	-0.121970017	65	16
ENSG00000173826.15	KCNH6	17q23.3	0.002197322	-0.739431725	-0.014158173	16	5
ENSG00000173868.12	PHOSPHO1	17q21.32	0.000988244	-0.482896394	-0.160497917	2	2
ENSG00000173889.16	PHC3	3q26.2	0.000172456	-0.411929388	-0.118528536	12	3
ENSG00000173926.6	MARCHF3	5q23.2	0.047789243	-0.219934942	-0.073657795	5	4
ENSG00000173930.9	SLCO4C1	5q21.1	0.000136634	-0.887448915	-0.136877097	20	6
ENSG00000173950.16	XXYLT1	3q29	0.038266886	0.135617755	0.172687045	5	1
ENSG00000174106.3	LEMD3	12q14.3	0.002509835	-0.210360587	-0.120908568	15	5
ENSG00000174125.8	TLR1	4p14	0.000365353	-0.593564598	-0.112122489	18	2
ENSG00000174130.12	TLR6	4p14	0.006438899	-0.468058467	-0.056006667	15	2
ENSG00000174197.16	MGA	15q15.1	0.000298694	-0.388197469	-0.10914253	55	15
ENSG00000174225.15	ARL13A	Xq22.1	1.58E-08	-1.026048424	-0.082826345	7	1
ENSG00000174231.17	PRPF8	17p13.3	0.04728394	-0.148642069	-0.10732863	35	8
ENSG00000174353.17	STAG3L3	7q11.23	0.01882154	-0.315445834	-0.058090625	1	0
ENSG00000174373.16	RALGAPA1	14q13.2	0.00000391	-0.59961606	-0.08757158	31	12
ENSG00000174446.13	SNAPC5	15q22.31	0.00066108	0.18869949	0.210173329	0	2
ENSG00000174485.16	DENND4A	15q22.31	0.0000666	-0.410688662	-0.114077395	29	5
ENSG00000174500.13	GCSAM	3q13.2	0.001105097	-0.516357306	-0.095793572	2	0
ENSG00000174501.14	ANKRD36C	2q11.1	2.70E-24	-2.173568418	-0.140936377	3	0
ENSG00000174502.19	SLC26A9	1q32.1	0.00000186	-1.483197951	-0.002522175	22	6
ENSG00000174529.7	TMEM81	1q32.1	0.0000156	0.300151349	0.154647729	3	0
ENSG00000174564.13	IL20RB	3q22.3	0.000044	0.593286403	0.154284035	2	1
ENSG00000174567.8	GOLT1A	1q32.1	0.000444005	0.421190839	0.076918263	2	0
ENSG00000174628.16	IQCK	16p12.3	0.020757867	-0.164250368	-0.086471239	5	1
ENSG00000174718.12	RESF1	12p11.21	0.009639863	-0.300382458	-0.040961883	29	5
ENSG00000174780.17	SRP72	4q12	0.025197473	-0.137911564	-0.114885363	14	3
ENSG00000174788.10	PCP2	19p13.2	0.006547449	0.461116271	0.103706157	1	2
[truncated: 2,121 more rows]
