# Supplementary material for: An Integrative Genomics Approach for the Discovery of Potential Clinically Actionable Diagnostic and Prognostic Biomarkers in Colorectal Cancer
Source: Biomedicines. 2025 Jul 7;13(7):1651. doi: 10.3390/biomedicines13071651 (PMC12292145; doi:10.3390/biomedicines13071651)
Supplement: Supplementary file 1 [file biomedicines-13-01651-s001.zip › MARKS-HICKS-BIOMED-CRC-PAPER-SUPPL-TABLE-S2-SUBMITTED-24MAY2025.xlsx]

## Sheet: MARKS-HICKS-CRC-PAPER-SUPPL-TAB
Supplementary Table S2: List of Significantly differentially expressed and somatic mutated genes transcriptionally associated with CRC from analysis comparing gene expression values between tumor and control samples
ENSEMBL ID	Gene Symbols	Chromosome Position	Adjusted p-value	log2FoldChange	Correlation	Total Mutations (NA = not mutated)
ENSG00000062038.14	CDH3	16q22.1	1e-300	5.6637	0.946214	16
ENSG00000167767.14	KRT80	12q13.13	1e-300	6.55743	0.932609	9
ENSG00000175832.13	ETV4	17q21.31	3.57e-257	5.13852	0.925245	18
ENSG00000164283.13	ESM1	5q11.2	3.57e-257	5.70976	0.91926	10
ENSG00000164379.7	FOXQ1	6p25.3	6.37e-238	6.32276	0.90058	11
ENSG00000159263.16	SIM2	21q22.13	4.62e-225	7.40197	0.883399	15
ENSG00000105989.10	WNT2	7q31.2	5.59e-225	5.62639	0.904142	16
ENSG00000163347.6	CLDN1	3q28	1.54e-222	4.7241	0.916795	2
ENSG00000129474.16	AJUBA	14q11.2	5.42e-199	2.95592	0.916731	9
ENSG00000050344.9	NFE2L3	7p15.2	2.5e-175	2.72658	0.905726	26
ENSG00000142959.5	BEST4	1p34.1	1.72e-168	-5.83893	-0.942409	12
ENSG00000178773.15	CPNE7	16q24.3	5.78e-166	5.72501	0.87288	20
ENSG00000122641.11	INHBA	7p14.1	6.09e-160	5.43202	0.886486	46
ENSG00000170373.8	CST1	20p11.21	9.7e-157	8.26727	0.81614	19
ENSG00000172031.7	EPHX4	1p22.1	1.3e-156	4.42466	0.873021	18
ENSG00000136044.12	APPL2	12q23.3	8.28e-155	-1.85552	-0.855271	18
ENSG00000120254.16	MTHFD1L	6q25.1	1.23e-154	2.14909	0.896119	37
ENSG00000214039.9	LINC02418	12q24.33	1.83e-148	8.2249	0.791397	NA
ENSG00000137673.9	MMP7	11q22.2	1.95e-147	7.0926	0.846303	15
ENSG00000215193.13	PEX26	22q11.21	2.86e-147	-1.73543	-0.795289	5
ENSG00000181577.16	C6orf223	NA	7.15e-147	4.4994	0.889757	5
ENSG00000281406.2	BLACAT1	1q32.1	3.28e-144	5.13511	0.853082	NA
ENSG00000163959.10	SLC51A	3q29	1.16e-141	-3.90074	-0.743965	12
ENSG00000105464.3	GRIN2D	19q13.33	1.04e-138	4.8056	0.841897	38
ENSG00000167755.15	KLK6	19q13.41	5.94e-136	9.69896	0.767113	16
ENSG00000157193.18	LRP8	1p32.3	7.07e-134	2.89069	0.885368	23
ENSG00000101255.11	TRIB3	20p13	5.24e-132	3.75033	0.87487	13
ENSG00000139433.11	GLTP	12q24.11	1.06e-130	-1.63392	-0.867537	4
ENSG00000108244.17	KRT23	17q21.2	2.84e-128	7.31902	0.758246	15
ENSG00000254166.3	CASC19	8q24.21	4.19e-128	4.65585	0.863686	NA
ENSG00000060718.22	COL11A1	1p21.1	1.52e-127	5.98678	0.841204	106
ENSG00000103888.17	CEMIP	15q25.1	2.22e-127	4.11832	0.883334	41
ENSG00000245694.10	CRNDE	16q12.2	2.75e-127	4.96019	0.829057	NA
ENSG00000071539.14	TRIP13	5p15.33	1.35e-121	2.14966	0.88401	7
ENSG00000040199.18	PHLPP2	16q22.2	2.89e-121	-2.57645	-0.848303	30
ENSG00000162461.8	SLC25A34	1p36.21	5.15e-120	-3.78609	-0.875824	11
ENSG00000101187.16	SLCO4A1	20q13.33	6.26e-120	3.40567	0.869587	23
ENSG00000112559.15	MDFI	6p21.1	6.26e-120	3.58324	0.857416	4
ENSG00000185269.12	NOTUM	17q25.3	1.72e-119	8.66653	0.727439	18
ENSG00000171617.14	ENC1	5q13.3	3.55e-119	2.00697	0.883804	28
ENSG00000165816.13	VWA2	10q25.3	1.25e-118	3.94092	0.836414	26
ENSG00000197375.13	SLC22A5	5q31.1	2.19e-117	-1.9299	-0.822928	8
ENSG00000165905.18	LARGE2	11p11.2	3.04e-117	4.37132	0.840448	17
ENSG00000171503.12	ETFDH	4q32.1	7.55e-116	-1.83743	-0.900247	13
ENSG00000115507.10	OTX1	2p15	8.09e-113	5.46785	0.798775	19
ENSG00000169764.16	UGP2	2p15	3.25e-111	-1.98704	-0.883115	25
ENSG00000139515.6	PDX1	13q12.2	3.56e-109	4.50554	0.82675	8
ENSG00000150593.18	PDCD4	10q25.2	3.32e-108	-2.0082	-0.89556	12
ENSG00000042445.14	RETSAT	2p11.2	5.14e-108	-1.90979	-0.819468	17
ENSG00000138028.16	CGREF1	2p23.3	6.34e-108	3.44187	0.850927	3
ENSG00000123643.13	SLC36A1	5q33.1	1.33e-107	-1.98732	-0.824705	13
ENSG00000159176.14	CSRP1	1q32.1	2.7e-107	-2.34585	-0.614133	7
ENSG00000228742.11	LINC02577	7q22.3	3.68e-107	6.6825	0.810428	NA
ENSG00000173894.11	CBX2	17q25.3	3.77e-107	3.5116	0.847337	19
ENSG00000173898.14	SPTBN2	11q13.2	1.21e-106	2.95574	0.849316	70
ENSG00000181418.8	DDN	12q13.12	1.5e-105	4.30144	0.814269	15
ENSG00000118777.12	ABCG2	4q22.1	8.18e-105	-4.62821	-0.890317	28
ENSG00000236081.1	ELFN1-AS1	7p22.3	1.07e-103	4.76324	0.795478	NA
ENSG00000088992.18	TESC	12q24.22	1.5e-103	4.47302	0.812431	8
ENSG00000174951.11	FUT1	19q13.33	1.61e-103	2.76712	0.85188	27
ENSG00000111110.12	PPM1H	12q14.1-q14.2	2.39e-102	2.2483	0.85499	15
ENSG00000115363.14	EVA1A	2p12	2.75e-101	3.74844	0.818528	18
ENSG00000101115.13	SALL4	20q13.2	1.7e-99	4.35036	0.801696	42
ENSG00000187583.11	PLEKHN1	1p36.33	3.16e-99	3.32609	0.83136	18
ENSG00000172594.13	SMPDL3A	6q22.31	4.75e-99	-2.62935	-0.880857	13
ENSG00000228705.2	LINC00659	20q13.33	1.07e-98	6.23008	0.766211	NA
ENSG00000065600.13	PACC1	1q32.3	1.79e-98	1.50926	0.867015	14
ENSG00000203499.12	IQANK1	8q24.3	1.83e-98	2.84078	0.811546	2
ENSG00000273604.2	EPOP	17q12	2.41e-98	3.64383	0.834508	2
ENSG00000137868.19	STRA6	15q24.1	1.2e-97	5.3704	0.778613	16
ENSG00000225335.3	AC016027.1	NA	1.35e-97	-2.22588	-0.774802	NA
ENSG00000251026.2	LINC02163	NA	1.89e-97	7.80455	0.788024	NA
ENSG00000099953.10	MMP11	22q11.23	5.26e-97	4.35187	0.822618	25
ENSG00000160712.13	IL6R	1q21.3	7.33e-97	-2.66111	-0.897803	16
ENSG00000230316.7	FEZF1-AS1	7q31.32	8.52e-97	8.75519	0.72693	NA
ENSG00000125630.16	POLR1B	2q14.1	1.7e-96	1.2049	0.862962	24
ENSG00000078114.19	NEBL	10p12.31	2.09e-96	2.35311	0.841442	26
ENSG00000186007.10	LEMD1	1q32.1	7.35e-96	7.02519	0.748396	3
ENSG00000005001.10	PRSS22	16p13.3	3.53e-95	3.57141	0.84941	5
ENSG00000168748.14	CA7	16q22.1	6.98e-95	-5.66942	-0.950695	12
ENSG00000213468.7	FIRRE	Xq26.2	1.96e-94	5.76673	0.728934	NA
ENSG00000212993.5	POU5F1B	8q24.21	4.37e-94	4.60956	0.770939	2
ENSG00000237686.7	AL109615.3	NA	1.51e-93	4.48924	0.81198	NA
ENSG00000131389.17	SLC6A6	3p25.1	3.08e-93	2.78155	0.86849	11
ENSG00000226320.6	LINC01811	3p22.3	4.19e-93	7.5626	0.735022	NA
ENSG00000036672.16	USP2	11q23.3	4.06e-92	-3.93766	-0.885788	29
ENSG00000127423.11	AUNIP	1p36.11	5.39e-92	2.13522	0.845373	3
ENSG00000179163.12	FUCA1	1p36.11	7.83e-92	-1.81892	-0.852133	12
ENSG00000198759.12	EGFL6	Xp22.2	2.28e-91	3.56713	0.807486	17
ENSG00000138744.16	NAAA	4q21.1	5.27e-91	-2.0898	-0.836655	13
ENSG00000120149.9	MSX2	5q35.2	1.46e-90	4.59688	0.773325	17
ENSG00000006704.11	GTF2IRD1	7q11.23	2.93e-90	2.08649	0.847532	31
ENSG00000120708.17	TGFBI	5q31.1	3.03e-90	3.15969	0.835152	12
ENSG00000105219.10	CCNP	19q13.2	6.98e-90	4.69556	0.761742	9
ENSG00000169247.14	SH3TC2	5q32	2.96e-89	3.3904	0.819735	36
ENSG00000119950.21	MXI1	10q25.2	3.9e-89	-1.62446	-0.835548	9
ENSG00000158106.14	RHPN1	8q24.3	4.19e-89	3.2475	0.831132	25
ENSG00000138669.9	PRKG2	4q21.21	5.86e-89	-3.8138	-0.877061	26
ENSG00000168060.16	NAALADL1	11q13.1	1.23e-88	-3.41445	-0.805761	33
ENSG00000233532.6	LINC00460	13q33.2	3.12e-88	7.04039	0.736048	NA
ENSG00000198894.8	CIPC	14q24.3	5.23e-88	-1.24248	-0.859995	5
ENSG00000091127.14	PUS7	7q22.3	1.33e-87	1.61537	0.851874	27
ENSG00000141434.12	MEP1B	18q12.1	2.14e-87	-6.07474	-0.740232	17
ENSG00000145506.14	NKD2	5p15.33	2.35e-87	4.27896	0.778898	12
ENSG00000104267.10	CA2	8q21.2	2.37e-87	-4.70661	-0.873709	16
ENSG00000265688.2	MAFG-DT	NA	3.54e-87	2.93424	0.801738	NA
ENSG00000135549.15	PKIB	6q22.31	8.07e-87	-3.85862	-0.875361	10
ENSG00000147883.12	CDKN2B	9p21.3	8.15e-87	-3.13364	-0.810656	5
ENSG00000165376.11	CLDN2	Xq22.3	1.99e-86	5.48721	0.793782	7
ENSG00000187091.14	PLCD1	3p22.2	2.64e-86	-2.23393	-0.839627	27
ENSG00000137699.17	TRIM29	11q23.3	1.09e-85	3.92757	0.808886	21
ENSG00000135245.10	HILPDA	7q32.1	1.2e-85	2.42119	0.829337	1
ENSG00000196584.3	XRCC2	7q36.1	1.53e-85	2.33489	0.836463	18
ENSG00000105948.13	TTC26	NA	2.95e-85	1.63504	0.838492	11
ENSG00000196260.5	SFTA2	6p21.33	3.72e-85	6.91845	0.709287	1
ENSG00000169035.12	KLK7	19q13.41	1.42e-84	8.20243	0.635332	5
ENSG00000091651.9	ORC6	16q11.2	7.45e-84	1.8547	0.834579	6
ENSG00000171388.12	APLN	Xq26.1	9.09e-84	3.20908	0.821762	5
ENSG00000204869.8	IGFL4	19q13.32	2.27e-83	5.00648	0.729878	2
ENSG00000181085.15	MAPK15	8q24.3	3.13e-83	4.1767	0.776854	11
ENSG00000165480.16	SKA3	13q12.11	6.49e-83	2.04626	0.835424	14
ENSG00000120498.14	TEX11	Xq13.1	6.62e-83	-3.79482	-0.863227	43
ENSG00000095303.17	PTGS1	9q33.2	1e-82	-2.84341	-0.797227	23
ENSG00000186198.4	SLC51B	15q22.31	1.12e-82	-3.99187	-0.884127	1
ENSG00000229970.3	AC007128.1	NA	3.88e-82	5.31836	0.771096	NA
ENSG00000123485.12	HJURP	2q37.1	5.08e-82	1.67155	0.828058	19
ENSG00000158887.19	MPZ	1q23.3	7.26e-82	-2.79729	-0.810831	13
ENSG00000249859.12	PVT1	8q24.21	1.75e-81	3.34578	0.828738	NA
ENSG00000240204.3	SMKR1	7q32.1	8.68e-81	3.98302	0.762968	NA
ENSG00000181652.19	ATG9B	7q36.1	8.78e-81	3.54223	0.786098	32
ENSG00000168309.18	FAM107A	3p14.3-p14.2	1.06e-80	-3.34388	-0.850641	2
ENSG00000170369.4	CST2	20p11.21	1.17e-80	6.28844	0.735173	7
ENSG00000158055.16	GRHL3	1p36.11	2.87e-80	3.77135	0.780899	21
ENSG00000186451.2	SPATA12	3p14.3	5.24e-80	3.07439	0.805691	5
ENSG00000234602.9	MCIDAS	5q11.2	5.62e-80	3.86568	0.780373	3
ENSG00000067113.17	PLPP1	5q11.2	5.81e-80	-1.80286	-0.876936	7
ENSG00000138600.10	SPPL2A	15q21.2	7.09e-80	-1.53547	-0.853894	9
ENSG00000133119.13	RFC3	13q13.2	7.1e-80	1.81482	0.838765	8
ENSG00000146858.8	ZC3HAV1L	7q34	8.51e-80	2.06265	0.82756	7
ENSG00000109814.12	UGDH	4p14	9.81e-80	-1.85752	-0.848533	16
ENSG00000187097.13	ENTPD5	14q24.3	1.44e-79	-2.47585	-0.861307	7
ENSG00000165406.16	MARCHF8	10q11.21-q11.22	1.5e-79	-1.35483	-0.829619	22
ENSG00000128059.8	PPAT	4q12	1.82e-79	1.6046	0.836523	26
ENSG00000229404.6	LINC00858	10q23.1	2.45e-79	6.0823	0.734799	NA
ENSG00000103375.11	AQP8	16p12.1	3.79e-79	-7.01191	-0.873206	13
ENSG00000187699.10	C2orf88	2q32.2	5.92e-79	-3.38538	-0.886185	7
ENSG00000117682.17	DHDDS	1p36.11	6.39e-79	-1.25593	-0.841801	11
ENSG00000239605.11	STPG4	2p21	1.12e-78	5.06393	0.760252	5
ENSG00000198624.13	CCDC69	5q33.1	1.22e-78	-2.82519	-0.776204	10
ENSG00000196950.14	SLC39A10	2q32.3	1.44e-78	1.96475	0.84679	38
ENSG00000011426.11	ANLN	7p14.2	1.85e-78	2.06961	0.823997	26
ENSG00000149968.12	MMP3	11q22.2	2.16e-78	4.91177	0.782426	20
ENSG00000149243.16	KLHL35	11q13.4	2.27e-78	3.74841	0.789357	9
ENSG00000105664.11	COMP	19p13.11	2.55e-78	5.87655	0.700366	24
ENSG00000198535.5	C2CD4A	15q22.2	3.79e-78	4.14614	0.792029	7
ENSG00000164932.13	CTHRC1	8q22.3	3.92e-78	3.66823	0.791417	12
ENSG00000128610.12	FEZF1	7q31.32	4.11e-78	8.45595	0.665907	20
ENSG00000118515.11	SGK1	6q23.2	6.15e-78	-2.69151	-0.721151	20
ENSG00000249550.7	LINC01234	12q24.13	6.15e-78	7.50427	0.624432	NA
ENSG00000197905.10	TEAD4	12p13.33	9.23e-78	2.11242	0.839937	10
ENSG00000165806.21	CASP7	10q25.3	1.1e-77	-1.66327	-0.770613	11
ENSG00000158467.16	AHCYL2	7q32.1	1.97e-77	-2.58787	-0.850727	15
ENSG00000103257.9	SLC7A5	16q24.2	2.37e-77	2.85666	0.813677	13
ENSG00000253958.2	CLDN23	8p23.1	3.02e-77	-2.96737	-0.741259	5
ENSG00000254560.6	BBOX1-AS1	11p14.2-p14.1	3.75e-77	4.81706	0.730736	NA
ENSG00000130826.18	DKC1	Xq28	9.32e-77	1.41326	0.844228	13
ENSG00000224321.1	RPL12P14	1p36.21	1.57e-76	-2.94089	-0.826222	NA
ENSG00000065325.13	GLP2R	17p13.1	1.58e-76	-3.75831	-0.912481	15
ENSG00000125485.17	DDX31	9q34.13	1.97e-76	1.04958	0.827182	27
ENSG00000232956.9	SNHG15	7p13	2.26e-76	1.82861	0.792276	NA
ENSG00000231172.2	AC007099.1	NA	2.26e-76	7.23251	0.730468	NA
ENSG00000171227.7	TMEM37	2q14.2	2.46e-76	-2.97306	-0.824095	6
ENSG00000149218.5	ENDOD1	11q21	2.91e-76	-1.61432	-0.795848	11
ENSG00000057704.13	TMCC3	12q22	3.52e-76	-2.28533	-0.80749	19
ENSG00000070882.13	OSBPL3	7p15.3	5.61e-76	1.6635	0.825519	34
ENSG00000107937.19	GTPBP4	10p15.3	9.83e-76	1.10284	0.846331	17
ENSG00000189129.14	PLAC9	10q22.3	1.44e-75	-2.46937	-0.857062	3
ENSG00000197165.11	SULT1A2	16p11.2	2.78e-75	-3.76561	-0.841331	5
ENSG00000173557.15	FAM166C	NA	4.63e-75	3.25627	0.784091	5
ENSG00000260573.4	AC007493.1	NA	6.32e-75	8.51004	0.603934	NA
ENSG00000179431.7	FJX1	11p13	8e-75	2.87086	0.798926	14
ENSG00000104312.8	RIPK2	8q21.3	1.09e-74	1.52318	0.841327	9
ENSG00000148842.18	CNNM2	10q24.32	2.14e-74	-1.68854	-0.844102	31
ENSG00000135069.14	PSAT1	9q21.2	2.29e-74	2.62113	0.811122	9
ENSG00000155324.10	GRAMD2B	5q23.2	6.24e-74	-1.54042	-0.839203	12
ENSG00000162391.12	FAM151A	-	6.86e-74	-2.49353	-0.753168	27
ENSG00000151388.11	ADAMTS12	5p13.3-p13.2	9.47e-74	3.19679	0.795779	63
ENSG00000185432.12	METTL7A	NA	1.19e-73	-2.44568	-0.843307	8
ENSG00000078804.13	TP53INP2	20q11.22	1.57e-73	-2.6151	-0.786379	3
ENSG00000165490.13	DDIAS	11q14.1	1.71e-73	2.02906	0.820048	20
ENSG00000196611.5	MMP1	11q22.2	1.91e-73	4.74509	0.766389	10
ENSG00000232679.2	LINC01705	1q41	2.29e-73	7.37153	0.698715	NA
ENSG00000141570.11	CBX8	17q25.3	2.34e-73	1.67757	0.795521	25
ENSG00000068976.14	PYGM	11q13.1	2.83e-73	-3.92916	-0.730782	27
ENSG00000253161.5	LINC01605	8p11.23	7.77e-73	3.21847	0.771455	NA
ENSG00000183734.4	ASCL2	11p15.5	1.1e-72	4.00437	0.705567	2
ENSG00000164442.10	CITED2	6q24.1	1.14e-72	-1.82682	-0.886416	4
ENSG00000111802.14	TDP2	6p22.3	1.19e-72	-1.88691	-0.822722	9
ENSG00000196754.13	S100A2	1q21.3	1.81e-72	4.03652	0.768122	5
ENSG00000121577.14	POPDC2	3q13.33	2.04e-72	-3.2631	-0.495032	17
ENSG00000131188.12	PRR7	5q35.3	2.35e-72	3.5083	0.772506	4
ENSG00000095752.7	IL11	19q13.42	2.94e-72	4.80765	0.721131	11
ENSG00000224099.2	AC104823.1	NA	3.22e-72	8.26188	0.570759	NA
ENSG00000167074.15	TEF	22q13.2	3.26e-72	-1.81185	-0.763799	10
ENSG00000197275.14	RAD54B	8q22.1	5.46e-72	2.10843	0.795984	24
ENSG00000101335.10	MYL9	20q11.23	7.58e-72	-3.36393	-0.603006	10
ENSG00000259485.2	LINC02253	15q26.2	9.4e-72	5.82864	0.702007	NA
ENSG00000088325.16	TPX2	20q11.21	1.14e-71	1.7968	0.804524	23
ENSG00000255650.6	FAM222A-AS1	12q24.11	1.62e-71	3.53942	0.757674	NA
ENSG00000161533.12	ACOX1	17q25.1	1.66e-71	-1.60705	-0.748243	14
ENSG00000163815.6	CLEC3B	3p21.31	2.06e-71	-3.67483	-0.926875	7
ENSG00000138678.11	GPAT3	4q21.23	2.26e-71	-2.53132	-0.876518	21
ENSG00000129451.12	KLK10	19q13.41	2.4e-71	5.0455	0.697281	4
ENSG00000175063.17	UBE2C	20q13.12	4.04e-71	2.06573	0.806295	7
ENSG00000124207.17	CSE1L	20q13.13	4.13e-71	1.54217	0.829475	23
ENSG00000236452.1	AC123023.1	NA	5.76e-71	6.27329	0.735297	NA
ENSG00000103253.19	HAGHL	16p13.3	8.41e-71	3.53801	0.766575	14
ENSG00000029153.14	ARNTL2	NA	1.14e-70	2.27145	0.83151	31
ENSG00000122778.10	KIAA1549	7q34	1.63e-70	2.07367	0.78892	63
ENSG00000158201.10	ABHD3	18q11.2	1.67e-70	-1.92777	-0.806782	11
ENSG00000197361.8	FBXL22	15q22.31	1.82e-70	-2.54878	-0.60186	6
ENSG00000107807.13	TLX1	10q24.31	2.11e-70	4.00129	0.746499	18
ENSG00000185479.6	KRT6B	12q13.13	3.58e-70	5.8628	0.678991	19
ENSG00000187824.9	TMEM220	17p13.1	4.24e-70	-2.84688	-0.86596	6
ENSG00000111700.13	SLCO1B3	12p12.2	4.73e-70	6.70904	0.624382	34
ENSG00000197273.4	GUCA2A	1p34.2	8.85e-70	-5.16245	-0.889558	4
ENSG00000186416.17	NKRF	Xq24	9.21e-70	1.36376	0.829033	15
ENSG00000067955.15	CBFB	16q22.1	1.03e-69	1.26252	0.837698	8
ENSG00000167281.19	RBFOX3	17q25.3	1.25e-69	-4.79377	-0.577451	8
ENSG00000165188.13	RNF183	9q32	1.26e-69	3.31226	0.761747	5
ENSG00000101104.13	PABPC1L	20q13.12	1.28e-69	2.93866	0.792025	21
ENSG00000088836.14	SLC4A11	20p13	2.48e-69	3.8776	0.737456	40
ENSG00000255717.7	SNHG1	11q12.3	2.61e-69	1.83445	0.769379	NA
ENSG00000172164.15	SNTB1	8q24.12	2.9e-69	2.19692	0.811208	15
ENSG00000134827.8	TCN1	11q12.1	4.48e-69	6.42144	0.637238	9
ENSG00000131015.5	ULBP2	6q25.1	5.49e-69	4.29584	0.715834	15
ENSG00000136982.6	DSCC1	8q24.12	5.97e-69	1.82635	0.813662	9
ENSG00000137269.15	LRRC1	6p12.1	6.86e-69	-1.16401	-0.769979	14
ENSG00000158158.12	CNNM4	2q11.2	7.23e-69	-1.71207	-0.793342	15
ENSG00000197321.15	SVIL	10p11.23	7.51e-69	-2.22269	-0.620363	94
ENSG00000262772.2	LINC01977	17q25.3	7.72e-69	3.9461	0.740224	NA
ENSG00000253438.4	PCAT1	8q24.21	1.25e-68	3.65146	0.76121	NA
ENSG00000101189.7	MRGBP	20q13.33	1.77e-68	1.61083	0.82407	4
ENSG00000128422.17	KRT17	17q21.2	2.27e-68	4.95687	0.731278	17
ENSG00000183034.13	OTOP2	17q25.1	2.36e-68	-8.11724	-0.952029	33
ENSG00000179546.4	HTR1D	1p36.12	2.57e-68	3.81687	0.730368	9
ENSG00000198842.10	STYXL2	1q24.1	2.72e-68	7.27207	0.545768	37
ENSG00000101605.13	MYOM1	18p11.31	6.44e-68	-3.37906	-0.768377	40
ENSG00000180914.10	OXTR	3p25.3	8.3e-68	2.81614	0.770498	13
ENSG00000148848.14	ADAM12	10q26.2	8.93e-68	3.99804	0.751588	48
ENSG00000107159.13	CA9	9p13.3	8.93e-68	5.26004	0.673981	18
ENSG00000126950.8	TMEM35A	Xq22.1	1.03e-67	-4.07811	-0.734988	6
ENSG00000189067.13	LITAF	16p13.13	1.1e-67	-1.27642	-0.808519	9
ENSG00000100266.19	PACSIN2	22q13.2	2.25e-67	-1.17989	-0.779255	25
ENSG00000079335.20	CDC14A	1p21.2	3.01e-67	-1.95107	-0.813367	41
ENSG00000175792.12	RUVBL1	3q21.3	3.46e-67	1.3339	0.817663	13
ENSG00000022267.19	FHL1	Xq26.3	4.37e-67	-3.28051	-0.779883	10
ENSG00000111981.5	ULBP1	6q25.1	5.62e-67	3.91432	0.736651	10
ENSG00000104371.5	DKK4	8p11.21	5.99e-67	7.25917	0.581627	14
ENSG00000163249.13	CCNYL1	2q33.3	8.96e-67	-1.33017	-0.80218	10
ENSG00000254726.3	MEX3A	1q22	9.54e-67	2.83936	0.749867	22
ENSG00000152785.8	BMP3	4q21.21	1.07e-66	-5.10397	-0.920887	23
ENSG00000171246.6	NPTX1	17q25.3	1.36e-66	-5.08647	-0.659842	13
ENSG00000152642.11	GPD1L	3p22.3	1.39e-66	-1.40248	-0.813998	11
ENSG00000113739.10	STC2	5q35.2	1.83e-66	3.48906	0.764832	24
ENSG00000136826.15	KLF4	9q31.2	2.07e-66	-2.52789	-0.843207	17
ENSG00000133392.18	MYH11	16p13.11	2.87e-66	-4.909	-0.737962	83
ENSG00000184292.7	TACSTD2	1p32.1	3.14e-66	4.90549	0.68227	10
ENSG00000148483.9	TMEM236	10p12.33	3.43e-66	-3.80845	-0.860273	7
ENSG00000065328.17	MCM10	10p13	5.79e-66	1.67775	0.802365	27
ENSG00000261650.1	AC055717.2	NA	6.48e-66	7.10875	0.690602	NA
ENSG00000187783.12	TMEM72	10q11.21	6.88e-66	-4.28221	-0.878131	10
ENSG00000004799.8	PDK4	7q21.3	6.96e-66	-3.1702	-0.826142	11
ENSG00000119919.11	NKX2-3	10q24.2	8.79e-66	-2.76463	-0.841042	7
ENSG00000240498.9	CDKN2B-AS1	9p21.3	1.15e-65	-4.29612	-0.832044	NA
ENSG00000131019.11	ULBP3	6q25.1	1.25e-65	2.06286	0.787248	9
ENSG00000186642.16	PDE2A	11q13.4	1.78e-65	-2.63394	-0.829726	28
ENSG00000070778.13	PTPN21	14q31.3	2.11e-65	-1.53563	-0.848051	44
ENSG00000253414.3	AC124067.2	NA	3.15e-65	3.3184	0.748947	1
ENSG00000275216.2	AL161431.1	NA	3.23e-65	5.35097	0.673676	NA
ENSG00000126249.8	PDCD2L	19q13.11	4.03e-65	1.70794	0.813531	8
ENSG00000148734.8	NPFFR1	10q22.1	6.66e-65	3.36956	0.730239	14
ENSG00000152137.8	HSPB8	12q24.23	6.88e-65	-3.67416	-0.656775	12
ENSG00000247381.3	PLUT	13q12.2	7.36e-65	5.88811	0.724515	NA
ENSG00000258947.7	TUBB3	16q24.3	7.46e-65	4.16106	0.724972	1
ENSG00000006118.15	TMEM132A	11q12.2	9.57e-65	2.49912	0.787856	32
ENSG00000137872.17	SEMA6D	15q21.1	1.1e-64	-2.98785	-0.859149	34
ENSG00000236751.2	LINC01186	Xp11.3	1.14e-64	3.7388	0.721505	NA
ENSG00000101782.15	RIOK3	18q11.2	1.36e-64	-1.52151	-0.821227	9
ENSG00000187446.12	CHP1	15q15.1	1.75e-64	-1.50383	-0.770199	4
ENSG00000155545.20	MIER3	5q11.2	2.2e-64	-1.77116	-0.796391	34
ENSG00000129455.15	KLK8	19q13.41	2.57e-64	7.93496	0.599255	9
ENSG00000112877.8	CEP72	5p15.33	2.9e-64	1.87013	0.814197	14
ENSG00000278535.5	DHRS11	17q12	3.54e-64	-2.33732	-0.840586	1
ENSG00000196335.13	STK31	7p15.3	3.54e-64	3.64256	0.73024	43
ENSG00000138029.14	HADHB	2p23.3	4.34e-64	-1.06272	-0.818087	17
ENSG00000087258.16	GNAO1	16q13	5.98e-64	-3.61369	-0.789033	27
ENSG00000122367.20	LDB3	10q23.2	6.28e-64	-4.15553	-0.7069	27
ENSG00000117592.9	PRDX6	1q25.1	7.2e-64	-1.44554	-0.764638	10
ENSG00000146731.11	CCT6A	7p11.2	7.37e-64	1.15526	0.825199	17
ENSG00000135763.10	URB2	1q42.13	8.83e-64	1.18467	0.791184	33
ENSG00000184220.12	CMSS1	3q12.1	9.97e-64	1.37928	0.814295	8
ENSG00000088826.18	SMOX	20p13	1.05e-63	2.23863	0.781042	22
ENSG00000176533.13	GNG7	19p13.3	1.53e-63	-2.6565	-0.86561	6
ENSG00000166831.9	RBPMS2	15q22.31	1.81e-63	-3.56953	-0.706295	7
ENSG00000178537.10	SLC25A20	3p21.31	1.89e-63	-1.51419	-0.818905	4
ENSG00000104892.17	KLC3	19q13.32	2e-63	5.98928	0.704985	10
ENSG00000174015.10	CBY2	13q14.13	2.01e-63	6.48099	0.721976	26
ENSG00000198417.7	MT1F	16q13	2.62e-63	-3.02306	-0.795033	NA
ENSG00000226087.2	AC073283.2	NA	2.8e-63	-3.80042	-0.830461	NA
ENSG00000119121.22	TRPM6	9q21.13	3.12e-63	-4.07892	-0.862016	57
ENSG00000274080.1	AC005089.1	NA	3.15e-63	4.61389	0.704344	NA
ENSG00000154920.15	EME1	17q21.33	3.21e-63	1.77935	0.799347	19
ENSG00000111846.19	GCNT2	6p24.3-p24.2	4.67e-63	-3.47258	-0.914306	53
ENSG00000123374.11	CDK2	12q13.2	5.72e-63	1.08894	0.795995	10
ENSG00000262188.2	LINC01978	17q25.3	5.89e-63	3.85442	0.707385	NA
ENSG00000189433.7	GJB4	1p34.3	6.7e-63	3.90647	0.722781	7
ENSG00000232070.9	TMEM253	14q11.2	9.54e-63	-2.71023	-0.844871	1
ENSG00000244355.7	LY6G6D	6p21.33	1.07e-62	8.1342	0.602433	NA
ENSG00000065534.19	MYLK	3q21.1	1.07e-62	-3.27576	-0.715049	59
ENSG00000176472.10	ZNF575	19q13.31	1.08e-62	-1.93238	-0.775009	10
ENSG00000183742.13	MACC1	7p21.1	1.14e-62	2.37525	0.791091	32
ENSG00000135842.17	NIBAN1	1q25.3	1.26e-62	-3.02706	-0.745975	31
ENSG00000128683.14	GAD1	2q31.1	1.49e-62	4.68708	0.682967	27
ENSG00000231566.2	LINC02595	Xp11.3	1.72e-62	4.47697	0.691106	NA
ENSG00000105976.16	MET	7q31.2	1.99e-62	1.74852	0.788563	33
ENSG00000183856.11	IQGAP3	1q22	2.07e-62	1.82802	0.781199	50
ENSG00000112984.12	KIF20A	5q31.2	2.62e-62	1.51608	0.775241	20
ENSG00000276122.1	AC026336.3	NA	2.71e-62	8.6072	0.553155	NA
ENSG00000151623.15	NR3C2	4q31.23	3.14e-62	-2.68306	-0.864978	35
ENSG00000130713.16	EXOSC2	9q34.12	6.21e-62	1.09534	0.817975	5
ENSG00000163032.12	VSNL1	2p24.2	1.05e-61	2.79716	0.744857	3
ENSG00000125648.15	SLC25A23	19p13.3	1.06e-61	-1.86048	-0.799095	21
ENSG00000196660.11	SLC30A10	1q41	1.26e-61	-5.54003	-0.885736	16
ENSG00000114346.14	ECT2	3q26.31	1.29e-61	1.81575	0.798384	25
ENSG00000155850.8	SLC26A2	5q32	1.42e-61	-3.87806	-0.850695	21
ENSG00000175711.8	B3GNTL1	17q25.3	1.42e-61	1.52469	0.812819	13
ENSG00000163295.5	ALPI	2q37.1	2.22e-61	-4.47525	-0.877943	25
ENSG00000197587.11	DMBX1	1p33	2.47e-61	6.24785	0.667271	19
ENSG00000286486.1	AL590483.4	NA	2.77e-61	4.70849	0.726172	NA
ENSG00000108379.10	WNT3	17q21.31-q21.32	3.3e-61	2.45942	0.783523	19
ENSG00000249306.6	LINC01411	5q35.2	3.3e-61	6.60885	0.568395	NA
ENSG00000142528.16	ZNF473	19q13.33	3.5e-61	1.06387	0.81075	26
ENSG00000170382.12	LRRN2	1q32.1	3.6e-61	-3.48651	-0.848271	15
ENSG00000099194.6	SCD	10q24.31	3.6e-61	2.24936	0.782124	8
ENSG00000163132.8	MSX1	4p16.2	4.65e-61	3.31393	0.745643	14
ENSG00000081923.15	ATP8B1	18q21.31	5.28e-61	-1.68189	-0.824216	38
ENSG00000146918.20	NCAPG2	7q36.3	7.27e-61	1.2465	0.79296	26
ENSG00000162817.7	C1orf115	1q41	7.77e-61	-2.39397	-0.726475	6
ENSG00000088002.12	SULT2B1	19q13.33	8.49e-61	3.15196	0.750768	8
ENSG00000070759.17	TESK2	1p34.1	1.04e-60	-1.30987	-0.801745	23
ENSG00000008300.17	CELSR3	3p21.31	1.08e-60	2.64127	0.759208	81
ENSG00000130226.17	DPP6	7q36.2	1.19e-60	-4.94756	-0.735893	60
ENSG00000130176.8	CNN1	19p13.2	1.47e-60	-4.16879	-0.642851	15
ENSG00000171017.11	LRRC8E	19p13.2	1.53e-60	2.51276	0.745982	20
ENSG00000152669.9	CCNO	5q11.2	1.61e-60	2.83911	0.740898	6
ENSG00000148660.20	CAMK2G	10q22.2	1.68e-60	-1.00358	-0.657492	26
ENSG00000168411.14	RFWD3	16q23.1	1.79e-60	0.962015	0.801335	14
ENSG00000106462.11	EZH2	7q36.1	2.13e-60	1.20232	0.7932	35
ENSG00000134028.14	ADAMDEC1	8p21.2	2.23e-60	-3.41298	-0.849982	26
ENSG00000287828.1	AL354743.2	NA	2.29e-60	3.02783	0.725148	NA
ENSG00000139800.8	ZIC5	13q32.3	3.22e-60	8.44678	0.565245	10
ENSG00000166091.21	CMTM5	14q11.2	4.18e-60	-4.47965	-0.819685	17
ENSG00000177981.11	ASB8	12q13.11	4.9e-60	-0.775259	-0.758895	5
ENSG00000205364.4	MT1M	16q13	5.79e-60	-4.35872	-0.865376	5
ENSG00000018625.15	ATP1A2	1q23.2	6.53e-60	-4.9057	-0.829852	39
ENSG00000114656.12	CFAP92	3q21.3	6.58e-60	2.39195	0.766368	10
ENSG00000131746.13	TNS4	17q21.2	6.77e-60	3.23169	0.718141	16
ENSG00000073417.15	PDE8A	15q25.3	6.92e-60	-1.26347	-0.768169	26
ENSG00000181856.15	SLC2A4	17p13.1	7.26e-60	-2.86914	-0.670054	15
ENSG00000204542.3	C6orf15	6p21.33	7.61e-60	8.07063	0.560527	12
ENSG00000149294.17	NCAM1	11q23.2	8.04e-60	-3.01224	-0.821223	63
ENSG00000180730.5	SHISA2	13q12.13	8.22e-60	3.14014	0.721323	11
ENSG00000165410.15	CFL2	14q13.1	9.22e-60	-2.71759	-0.593486	6
ENSG00000182118.8	FAM89A	1q42.2	1.06e-59	1.80419	0.75029	6
ENSG00000162004.18	CCDC78	16p13.3	1.07e-59	3.17867	0.751942	13
ENSG00000269404.7	SPIB	19q13.33	1.08e-59	-4.4031	-0.879563	18
ENSG00000168546.11	GFRA2	8p21.3	1.21e-59	-3.36558	-0.915589	22
ENSG00000160191.18	PDE9A	21q22.3	1.24e-59	-2.74804	-0.828317	22
ENSG00000006327.14	TNFRSF12A	16p13.3	1.27e-59	2.21232	0.774559	2
ENSG00000162706.13	CADM3	1q23.2	1.56e-59	-4.45884	-0.915536	26
ENSG00000258227.7	CLEC5A	7q34	1.6e-59	4.04525	0.690898	14
ENSG00000100665.12	SERPINA4	14q32.13	1.72e-59	6.24884	0.620059	14
ENSG00000122971.9	ACADS	12q24.31	2.14e-59	-2.2	-0.799141	14
ENSG00000226476.6	LINC01748	1p32.1	2.24e-59	4.41742	0.670715	NA
ENSG00000163431.13	LMOD1	1q32.1	2.46e-59	-3.56414	-0.734808	20
ENSG00000015413.9	DPEP1	16q24.3	2.81e-59	4.36286	0.774692	8
ENSG00000100307.13	CBX7	22q13.1	2.97e-59	-1.77371	-0.650456	14
ENSG00000117877.11	POLR1G	19q13.32	4.17e-59	1.81667	0.756855	10
ENSG00000286042.1	LCAL1	6q14.1	4.83e-59	7.00987	0.627927	NA
ENSG00000285278.1	TFAP2A-AS2	6p24.3	5.18e-59	3.15407	0.74893	NA
ENSG00000198682.13	PAPSS2	10q23.2-q23.31	5.6e-59	-2.06185	-0.817599	13
ENSG00000112186.12	CAP2	6p22.3	6.88e-59	-2.44491	-0.518186	13
ENSG00000169679.15	BUB1	2q13	7.88e-59	1.40874	0.786909	37
ENSG00000164303.11	ENPP6	4q35.1	8.17e-59	-3.11688	-0.899404	15
ENSG00000187730.9	GABRD	1p36.33	8.54e-59	2.78777	0.745802	23
ENSG00000182253.15	SYNM	15q26.3	9.75e-59	-4.33342	-0.671089	52
ENSG00000025772.8	TOMM34	20q13.12	1.06e-58	1.7597	0.754576	7
ENSG00000172689.2	MS4A10	11q12.2	1.12e-58	-7.12527	-0.70451	11
ENSG00000160862.13	AZGP1	7q22.1	1.26e-58	3.09621	0.696395	6
ENSG00000140416.23	TPM1	15q22.2	1.27e-58	-1.80287	-0.554328	11
ENSG00000060566.14	CREB3L3	19p13.3	1.44e-58	-4.56682	-0.69447	16
ENSG00000250641.1	LY6G6F-LY6G6D	6p21.33	1.84e-58	7.79927	0.602404	15
ENSG00000197085.11	NPSR1-AS1	7p14.3	2.15e-58	6.99203	0.62828	NA
ENSG00000084754.12	HADHA	2p23.3	2.21e-58	-0.977947	-0.796864	21
ENSG00000136436.15	CALCOCO2	17q21.32	2.46e-58	-0.956073	-0.835892	8
ENSG00000065320.9	NTN1	17p13.1	2.67e-58	-2.80352	-0.824435	28
ENSG00000276023.5	DUSP14	17q12	2.81e-58	1.62611	0.758463	6
ENSG00000068383.19	INPP5A	10q26.3	2.85e-58	-1.04325	-0.769231	20
ENSG00000232803.1	SLCO4A1-AS1	20q13.33	3.22e-58	3.83143	0.682769	NA
ENSG00000107815.10	TWNK	10q24.31	3.43e-58	1.40218	0.773164	21
ENSG00000108187.16	PBLD	10q21.3	3.47e-58	-2.26615	-0.79126	5
ENSG00000197256.11	KANK2	19p13.2	3.47e-58	-1.93719	-0.647996	30
ENSG00000258919.1	AL049836.1	NA	4.28e-58	3.36823	0.718798	NA
ENSG00000108924.14	HLF	17q22	5.31e-58	-2.60597	-0.680615	18
ENSG00000116833.14	NR5A2	1q32.1	6.31e-58	-2.28401	-0.85117	29
ENSG00000168875.3	SOX14	3q22.3	6.4e-58	7.5588	0.596195	10
ENSG00000104415.14	CCN4	8q24.22	6.64e-58	2.80038	0.758217	19
ENSG00000135451.13	TROAP	12q13.12	8.2e-58	1.81688	0.782489	20
ENSG00000136891.14	TEX10	9q31.1	8.55e-58	0.976664	0.798454	33
ENSG00000170454.6	KRT75	12q13.13	1.05e-57	7.31786	0.600917	22
ENSG00000128578.10	STRIP2	7q32.1	1.08e-57	2.3675	0.797252	19
ENSG00000101224.17	CDC25B	20p13	1.11e-57	2.07285	0.78806	18
ENSG00000107562.16	CXCL12	10q11.21	1.58e-57	-2.6468	-0.844487	4
ENSG00000163191.6	S100A11	1q21.3	1.59e-57	1.81149	0.780738	6
ENSG00000168016.15	TRANK1	3p22.2	1.82e-57	-2.06004	-0.789383	63
ENSG00000172965.17	MIR4435-2HG	2q13	1.86e-57	2.37268	0.789622	NA
ENSG00000196510.12	ANAPC7	12q24.11	2.02e-57	0.960886	0.815236	18
ENSG00000138193.16	PLCE1	10q23.33	2.1e-57	-2.12806	-0.828572	55
ENSG00000168497.5	CAVIN2	2q32.3	2.75e-57	-2.8738	-0.766218	22
ENSG00000075073.15	TACR2	10q22.1	3.05e-57	-3.91305	-0.65746	10
ENSG00000144136.11	SLC20A1	2q14.1	3.52e-57	-1.47415	-0.579463	16
ENSG00000163017.14	ACTG2	2p13.1	3.8e-57	-4.16192	-0.619297	15
ENSG00000232237.3	ASCL5	1q32.1	3.9e-57	4.05642	0.67435	2
ENSG00000283525.1	AC005622.1	NA	5.13e-57	-3.01431	-0.658301	NA
ENSG00000249948.6	GBA3	4p15.2	5.4e-57	-4.82347	-0.850568	19
ENSG00000187239.17	FNBP1	9q34.11	6.13e-57	-1.89308	-0.784697	29
ENSG00000059915.17	PSD	10q24.32	7e-57	-3.58572	-0.600372	44
ENSG00000074755.15	ZZEF1	17p13.2	8.57e-57	-1.81469	-0.792583	54
ENSG00000080031.10	PTPRH	19q13.42	1.27e-56	-2.15096	-0.808121	39
ENSG00000116473.14	RAP1A	1p13.2	1.44e-56	-1.24779	-0.773701	6
ENSG00000273079.6	GRIN2B	12p13.1	1.49e-56	3.33663	0.750322	47
ENSG00000177410.13	ZFAS1	20q13.13	1.49e-56	2.28652	0.718855	NA
ENSG00000137692.12	DCUN1D5	11q22.3	1.56e-56	1.26304	0.804506	8
ENSG00000163873.10	GRIK3	1p34.3	1.58e-56	-3.49388	-0.818755	77
ENSG00000170835.16	CEL	9q34.13	1.74e-56	5.45326	0.603026	29
ENSG00000158246.8	TENT5B	1p36.11	2.03e-56	-3.07671	-0.552385	16
ENSG00000261469.1	AC020978.4	NA	2.42e-56	-2.67102	-0.777638	NA
ENSG00000183476.12	SH2D7	15q25.1	3.29e-56	-3.62802	-0.845202	9
ENSG00000151012.13	SLC7A11	4q28.3	3.67e-56	2.7063	0.776097	15
ENSG00000231185.7	SPRY4-AS1	5q31.3	4.33e-56	3.27907	0.744787	NA
ENSG00000130513.6	GDF15	19p13.11	4.4e-56	2.88887	0.726034	10
ENSG00000080493.18	SLC4A4	4q13.3	4.54e-56	-4.35577	-0.887773	29
ENSG00000079385.23	CEACAM1	19q13.2	4.78e-56	-2.25694	-0.725492	9
ENSG00000163013.12	FBXO41	2p13.2	4.83e-56	1.97821	0.74498	19
ENSG00000183248.12	PRR36	19p13.2	5.56e-56	3.73525	0.683704	15
ENSG00000272463.1	AL357054.4	NA	5.65e-56	-2.57084	-0.691184	NA
ENSG00000158023.10	CFAP251	12q24.31	6.25e-56	2.61303	0.768081	37
ENSG00000058668.15	ATP2B4	1q32.1	7.26e-56	-2.25958	-0.591666	43
ENSG00000029559.7	IBSP	4q22.1	7.38e-56	6.06787	0.634652	26
ENSG00000065911.13	MTHFD2	2p13.1	7.46e-56	1.43518	0.791444	13
ENSG00000169607.13	CKAP2L	2q14.1	8.35e-56	1.57051	0.775924	13
ENSG00000118707.11	TGIF2	20q11.23	9.32e-56	1.87165	0.74021	8
ENSG00000224721.1	AC007182.1	NA	1.09e-55	-4.46064	-0.8362	NA
ENSG00000124571.18	XPO5	6p21.1	1.27e-55	1.14378	0.783284	26
ENSG00000162344.4	FGF19	11q13.3	1.29e-55	6.50879	0.585592	7
ENSG00000163734.4	CXCL3	4q13.3	1.48e-55	2.88569	0.763222	2
ENSG00000142945.13	KIF2C	1p34.1	1.48e-55	1.47242	0.771734	21
ENSG00000239672.8	NME1	17q21.33	1.92e-55	2.16486	0.768011	2
ENSG00000115841.21	RMDN2	2p22.2	2.04e-55	-1.83782	-0.827941	23
ENSG00000171453.20	POLR1C	6p21.1	2.08e-55	1.34462	0.809584	8
ENSG00000184937.16	WT1	11p13	2.2e-55	5.04397	0.625802	43
ENSG00000110092.4	CCND1	11q13.3	2.44e-55	1.62404	0.744806	10
ENSG00000234753.5	FOXP4-AS1	6p21.1	3.76e-55	2.40666	0.726617	NA
ENSG00000083782.8	EPYC	12q21.33	3.8e-55	7.15839	0.539058	9
ENSG00000232445.2	EMSLR	7q22.1	3.87e-55	3.02463	0.712433	NA
ENSG00000160401.15	CFAP157	9q34.11	4.82e-55	1.77992	0.761636	15
ENSG00000134317.18	GRHL1	2p25.1	6.2e-55	2.33319	0.77106	13
ENSG00000100867.15	DHRS2	14q11.2	7.38e-55	3.8055	0.660027	12
ENSG00000044012.4	GUCA2B	1p34.2	8.92e-55	-6.09317	-0.919412	4
ENSG00000124766.7	SOX4	6p22.3	8.92e-55	1.65149	0.702153	11
ENSG00000079689.14	SCGN	6p22.2	1.04e-54	-4.60689	-0.923968	13
ENSG00000114270.17	COL7A1	3p21.31	1.05e-54	3.02405	0.751024	88
ENSG00000128591.16	FLNC	7q32.1	1.2e-54	-3.47676	-0.591924	106
ENSG00000236144.8	TMEM147-AS1	19q13.12	1.27e-54	1.95669	0.73489	NA
ENSG00000257906.3	LINC02156	12q13.11	1.44e-54	3.76492	0.729791	NA
ENSG00000139734.19	DIAPH3	13q21.2	1.45e-54	1.55503	0.775153	48
ENSG00000170482.17	SLC23A1	5q31.2	1.49e-54	-3.11376	-0.738456	26
ENSG00000111012.10	CYP27B1	12q14.1	1.64e-54	1.83977	0.774702	25
ENSG00000128050.9	PAICS	4q12	1.76e-54	1.27996	0.776056	8
ENSG00000099139.14	PCSK5	9q21.13	1.87e-54	-2.60849	-0.8401	41
ENSG00000104888.10	SLC17A7	19q13.33	1.97e-54	-2.92474	-0.871033	25
ENSG00000120158.12	RCL1	9p24.1	2.27e-54	1.00772	0.806457	12
ENSG00000186185.14	KIF18B	17q21.31	2.29e-54	1.74096	0.75438	20
ENSG00000176842.15	IRX5	16q12.2	2.35e-54	4.20155	0.672452	38
ENSG00000163811.12	WDR43	2p23.2	2.49e-54	1.1208	0.782049	11
ENSG00000137936.18	BCAR3	1p22.1	2.57e-54	-1.4648	-0.828577	22
ENSG00000198467.16	TPM2	9p13.3	2.63e-54	-2.69631	-0.450391	17
ENSG00000154330.13	PGM5	9q21.11	2.87e-54	-3.54662	-0.752155	23
ENSG00000134297.6	PLEKHA8P1	12q12	2.99e-54	1.57041	0.758268	22
ENSG00000108375.13	RNF43	17q22	3.09e-54	2.40041	0.684996	104
ENSG00000130055.14	GDPD2	Xq13.1	3.14e-54	-3.32879	-0.848751	25
ENSG00000175785.13	PRIMA1	14q32.12	3.53e-54	-4.67062	-0.880078	4
ENSG00000145936.9	KCNMB1	5q35.1	3.63e-54	-3.3334	-0.661116	15
ENSG00000166292.12	TMEM100	17q22	3.9e-54	-3.45642	-0.883944	12
ENSG00000204335.4	SP5	2q31.1	4.05e-54	3.55776	0.696922	15
ENSG00000166816.15	LDHD	16q23.1	4.33e-54	-2.99571	-0.801434	15
ENSG00000163735.7	CXCL5	4q13.3	4.35e-54	5.41711	0.620818	9
ENSG00000134201.12	GSTM5	1p13.3	5.05e-54	-2.89791	-0.847466	10
ENSG00000181634.8	TNFSF15	9q32	5.31e-54	1.88652	0.758117	15
ENSG00000225680.1	AL163953.1	NA	5.53e-54	3.74658	0.699364	NA
ENSG00000138152.10	BTBD16	10q26.13	5.66e-54	3.02498	0.737605	15
ENSG00000073734.10	ABCB11	2q31.1	5.85e-54	-4.56651	-0.822109	49
ENSG00000188064.10	WNT7B	22q13.31	9.31e-54	5.27148	0.602549	15
ENSG00000138180.16	CEP55	10q23.33	1.17e-53	1.6157	0.776658	12
ENSG00000156298.13	TSPAN7	Xp11.4	1.2e-53	-2.69052	-0.786764	17
ENSG00000067840.12	PDZD4	Xq28	1.28e-53	-3.14077	-0.815164	32
ENSG00000166311.10	SMPD1	11p15.4	1.4e-53	-1.87462	-0.792491	21
ENSG00000164398.15	ACSL6	5q31.1	1.43e-53	4.41819	0.611128	22
ENSG00000262001.1	DLGAP1-AS2	18p11.31	1.51e-53	2.28591	0.735364	NA
ENSG00000172244.9	C5orf34	5p12	2.08e-53	1.49313	0.772866	12
ENSG00000137094.15	DNAJB5	9p13.3	2.32e-53	-2.44824	-0.575067	12
ENSG00000233695.2	GAS6-AS1	13q34	2.43e-53	3.48134	0.693455	NA
ENSG00000136997.21	MYC	8q24.21	2.49e-53	1.87062	0.745969	16
ENSG00000163683.12	SMIM14	4p14	3.13e-53	-1.76972	-0.782861	NA
ENSG00000274979.1	AC020656.2	NA	3.41e-53	4.25936	0.628855	NA
ENSG00000231881.2	AL109615.2	NA	4.52e-53	3.74385	0.663003	NA
ENSG00000189007.16	ADAT2	6q24.2	4.96e-53	1.53329	0.772898	7
ENSG00000173391.9	OLR1	12p13.2	6.49e-53	3.96188	0.645461	16
ENSG00000125144.14	MT1G	16q13	6.59e-53	-3.54913	-0.78777	3
ENSG00000141574.8	SECTM1	17q25.3	6.59e-53	-2.97112	-0.768575	3
ENSG00000158828.8	PINK1	1p36.12	6.85e-53	-1.45379	-0.838253	17
ENSG00000129991.13	TNNI3	19q13.42	7.42e-53	5.26126	0.640445	9
ENSG00000140263.15	SORD	15q21.1	7.73e-53	1.46624	0.740654	11
ENSG00000135437.10	RDH5	12q13.2	7.92e-53	-1.92449	-0.808311	10
ENSG00000197961.12	ZNF121	19p13.2	9.6e-53	1.71267	0.789689	21
ENSG00000122694.16	GLIPR2	9p13.3	1.44e-52	-1.93717	-0.796317	2
ENSG00000133742.14	CA1	8q21.2	1.5e-52	-6.23638	-0.900733	7
ENSG00000186462.9	NAP1L2	Xq13.2	1.76e-52	-3.43845	-0.873462	24
ENSG00000137747.16	TMPRSS13	11q23.3	1.82e-52	3.33955	0.685386	19
ENSG00000145040.4	UCN2	3p21.31	1.87e-52	4.66212	0.697291	4
ENSG00000068489.13	PRR11	17q22	1.95e-52	1.35393	0.778243	11
ENSG00000177675.9	CD163L1	12p13.31	1.95e-52	-2.67205	-0.829913	49
ENSG00000266402.3	SNHG25	17q23.3	2.1e-52	5.25042	0.539532	NA
ENSG00000250722.6	SELENOP	5p12	2.14e-52	-2.93439	-0.788397	9
ENSG00000102265.12	TIMP1	Xp11.3	2.19e-52	2.0107	0.769173	13
ENSG00000162073.14	PAQR4	16p13.3	2.48e-52	2.02721	0.74595	9
ENSG00000287338.1	AL929091.1	NA	2.56e-52	5.51336	0.605324	NA
ENSG00000081277.13	PKP1	1q32.1	2.69e-52	3.8597	0.67138	19
ENSG00000165304.8	MELK	9p13.2	3.15e-52	1.42504	0.766414	19
ENSG00000117650.13	NEK2	1q32.3	3.48e-52	1.4121	0.76859	11
ENSG00000178776.5	C5orf46	5q32	3.53e-52	6.52932	0.628869	NA
ENSG00000215417.13	MIR17HG	13q31.3	3.64e-52	3.1906	0.708339	NA
ENSG00000157766.19	ACAN	15q26.1	3.86e-52	2.9102	0.740124	63
ENSG00000162458.13	FBLIM1	1p36.21	4.36e-52	-1.35657	-0.7038	12
ENSG00000179314.14	WSCD1	17p13.2	5.8e-52	-3.01986	-0.824203	25
ENSG00000068650.18	ATP11A	13q34	6.61e-52	1.977	0.756366	37
ENSG00000233017.3	AL121832.1	NA	6.82e-52	4.093	0.656351	NA
ENSG00000223749.11	MIR503HG	Xq26.3	6.97e-52	3.42362	0.679806	NA
ENSG00000246334.2	PRR7-AS1	5q35.3	8.24e-52	2.66854	0.720183	NA
ENSG00000232850.3	PTGES2-AS1	9q34.11	9.27e-52	2.86705	0.712575	NA
ENSG00000117115.13	PADI2	1p36.13	1.06e-51	-3.26387	-0.828493	19
ENSG00000105717.14	PBX4	19p13.11	1.31e-51	2.02571	0.760896	10
ENSG00000141391.14	PRELID3A	18p11.21	1.32e-51	1.75262	0.762481	4
ENSG00000196711.9	ALKAL1	8q11.23	1.36e-51	3.49722	0.673403	5
ENSG00000135678.12	CPM	12q15	1.41e-51	-2.4162	-0.840587	10
ENSG00000158555.15	GDPD5	11q13.4-q13.5	1.56e-51	2.72902	0.719692	15
ENSG00000169814.16	BTD	3p25.1	1.83e-51	-1.07139	-0.786365	12
ENSG00000196756.13	SNHG17	20q11.23	1.88e-51	2.22743	0.698982	NA
ENSG00000242366.3	UGT1A8	2q37.1	1.95e-51	-4.09815	-0.893943	18
ENSG00000286403.1	AC010378.1	NA	2.03e-51	5.19207	0.614635	NA
ENSG00000075275.18	CELSR1	22q13.31	2.29e-51	2.20656	0.744205	92
ENSG00000108773.11	KAT2A	17q21.2	2.36e-51	1.49889	0.763695	19
ENSG00000198720.13	ANKRD13B	17q11.2	2.81e-51	2.23684	0.741997	16
ENSG00000077157.22	PPP1R12B	1q32.1	2.85e-51	-2.58168	-0.651054	23
ENSG00000182379.10	NXPH4	12q13.3	2.92e-51	5.20192	0.532238	8
ENSG00000204876.4	AC021218.1	NA	2.96e-51	2.64939	0.733541	3
ENSG00000241343.10	RPL36A	Xq22.1	3.34e-51	2.04558	0.745328	NA
ENSG00000184575.12	XPOT	12q14.2	4.05e-51	1.26459	0.774992	27
ENSG00000179846.10	NKPD1	19q13.32	4.07e-51	3.20304	0.680345	15
ENSG00000205358.4	MT1H	16q13	4.98e-51	-3.97352	-0.818237	2
ENSG00000062282.15	DGAT2	11q13.5	5.39e-51	1.97947	0.755492	12
ENSG00000257588.1	AC025154.2	NA	5.45e-51	6.08914	0.65099	NA
ENSG00000066629.18	EML1	14q32.2	5.54e-51	-2.33766	-0.629022	43
ENSG00000131096.10	PYY	17q21.31	5.63e-51	-5.68308	-0.901587	4
ENSG00000262585.1	LINC01979	17q25.3	6.2e-51	3.06505	0.68566	NA
ENSG00000157184.7	CPT2	1p32.3	6.21e-51	-1.27361	-0.796753	9
ENSG00000259330.3	INAFM2	15q15.1	6.95e-51	-1.56539	-0.450205	3
ENSG00000163694.15	RBM47	4p14	7.13e-51	-1.27159	-0.662394	20
ENSG00000120162.10	MOB3B	9p21.2	7.13e-51	-1.51755	-0.806823	7
ENSG00000142102.16	PGGHG	11p15.5	7.66e-51	2.96024	0.738925	14
ENSG00000137807.16	KIF23	15q23	8.08e-51	1.33429	0.763336	26
ENSG00000164934.14	DCAF13	8q22.3	8.08e-51	1.35144	0.791034	24
ENSG00000180875.5	GREM2	1q43	8.17e-51	-3.73684	-0.856741	15
ENSG00000136108.15	CKAP2	13q14.3	8.62e-51	1.4757	0.76687	33
ENSG00000157111.13	TMEM171	5q13.2	1.35e-50	-2.37479	-0.798531	6
ENSG00000160746.13	ANO10	3p22.1-p21.33	1.96e-50	-1.17406	-0.793777	20
ENSG00000237125.11	HAND2-AS1	4q34.1	2.2e-50	-4.20194	-0.677987	2
ENSG00000160957.14	RECQL4	8q24.3	2.2e-50	2.23648	0.747144	25
ENSG00000069974.16	RAB27A	15q21.3	2.34e-50	-1.56033	-0.825414	10
ENSG00000276043.5	UHRF1	19p13.3	2.38e-50	1.82739	0.75763	29
ENSG00000087586.18	AURKA	20q13.2	2.51e-50	1.44249	0.770886	11
ENSG00000115368.10	WDR75	2q32.2	2.57e-50	1.10642	0.777335	30
ENSG00000141527.18	CARD14	17q25.3	3.1e-50	2.36862	0.749973	23
ENSG00000214049.8	UCA1	19p13.12	3.23e-50	4.47758	0.623882	NA
ENSG00000184949.16	FAM227A	22q13.1	3.26e-50	2.31829	0.751809	5
ENSG00000078098.14	FAP	2q24.2	3.67e-50	3.4473	0.70205	26
ENSG00000119147.10	ECRG4	2q12.2	3.7e-50	-4.14963	-0.846631	8
ENSG00000120526.12	NUDCD1	8q23.1	3.99e-50	1.46863	0.780711	25
ENSG00000167323.11	STIM1	11p15.4	4.66e-50	-1.16303	-0.825892	17
ENSG00000165891.16	E2F7	12q21.2	4.69e-50	1.7825	0.74659	42
ENSG00000187980.7	PLA2G2C	1p36.12	4.94e-50	-3.04553	-0.518983	7
ENSG00000171100.15	MTM1	Xq28	4.99e-50	-1.3041	-0.819951	19
ENSG00000144712.12	CAND2	3p25.2	5.91e-50	-2.24375	-0.749239	48
ENSG00000198668.13	CALM1	14q32.11	5.95e-50	-0.905327	-0.720792	11
ENSG00000143228.13	NUF2	1q23.3	6.08e-50	1.70499	0.756902	19
ENSG00000109084.14	TMEM97	17q11.2	7.05e-50	1.5018	0.76256	8
ENSG00000242515.5	UGT1A10	2q37.1	9.83e-50	-3.58001	-0.864379	10
ENSG00000227619.3	AL391056.1	NA	1.13e-49	3.2132	0.673346	NA
ENSG00000172340.15	SUCLG2	3p14.1	1.31e-49	-1.29038	-0.807905	11
ENSG00000001460.18	STPG1	1p36.11	1.32e-49	-1.12699	-0.767993	14
ENSG00000144381.18	HSPD1	2q33.1	1.32e-49	1.30063	0.766491	16
ENSG00000049449.10	RCN1	11p13	1.34e-49	1.48527	0.679939	7
ENSG00000162849.16	KIF26B	1q44	1.47e-49	3.06686	0.711545	100
ENSG00000281398.4	SNHG4	5q31.2	1.47e-49	2.13163	0.698768	NA
ENSG00000160685.13	ZBTB7B	1q21.3	1.51e-49	-1.47707	-0.693256	17
ENSG00000230234.1	AL162582.1	NA	1.61e-49	6.33567	0.632201	NA
ENSG00000165072.10	MAMDC2	9q21.12	1.66e-49	-4.21577	-0.892516	18
ENSG00000132330.18	SCLY	2q37.3	1.68e-49	1.90129	0.760879	19
ENSG00000224968.2	LINC01645	1q25.2	1.72e-49	-3.78959	-0.740754	NA
ENSG00000101441.4	CST4	20p11.21	1.73e-49	6.26337	0.61549	8
ENSG00000003249.15	DBNDD1	16q24.3	1.76e-49	2.33707	0.691119	6
ENSG00000106327.13	TFR2	7q22.1	1.93e-49	2.70543	0.704572	24
ENSG00000186193.9	SAPCD2	9q34.3	2.01e-49	2.14749	0.692366	5
ENSG00000163938.17	GNL3	3p21.1	2.08e-49	1.08917	0.780538	14
ENSG00000274736.5	CCL23	17q12	2.17e-49	-3.13539	-0.837724	11
ENSG00000197561.7	ELANE	19p13.3	2.37e-49	-3.41607	-0.854253	14
ENSG00000162407.9	PLPP3	1p32.2	2.4e-49	-1.45437	-0.714749	6
ENSG00000106105.15	GARS1	7p14.3	2.53e-49	1.07137	0.779754	15
ENSG00000108106.14	UBE2S	19q13.42	3.09e-49	1.88411	0.733343	3
ENSG00000086696.11	HSD17B2	16q23.3	3.26e-49	-3.3171	-0.824559	17
ENSG00000139289.13	PHLDA1	12q21.2	3.32e-49	2.29619	0.756863	17
ENSG00000135709.12	KIAA0513	16q24.1	3.51e-49	-1.91566	-0.820411	15
ENSG00000103021.9	CCDC113	NA	3.94e-49	1.79027	0.717541	9
ENSG00000135374.11	ELF5	11p13	4.64e-49	7.50046	0.482618	14
ENSG00000165197.5	VEGFD	Xp22.2	5.05e-49	-3.97764	-0.831997	16
ENSG00000163739.5	CXCL1	4q13.3	5.81e-49	2.79061	0.752396	4
ENSG00000101003.10	GINS1	20p11.21	6.2e-49	1.66858	0.74935	12
ENSG00000120253.14	NUP43	6q25.1	6.59e-49	0.867085	0.764604	12
ENSG00000141582.15	CBX4	17q25.3	6.6e-49	1.50977	0.744728	16
ENSG00000055044.11	NOP58	2q33.1	7.1e-49	1.12783	0.772437	15
ENSG00000102384.13	CENPI	Xq22.1	7.45e-49	1.60812	0.763635	12
ENSG00000055211.14	GINM1	6q25.1	9.09e-49	-1.00774	-0.779628	4
ENSG00000205420.11	KRT6A	12q13.13	9.52e-49	5.94557	0.576526	29
ENSG00000112578.10	BYSL	6p21.1	9.59e-49	1.41249	0.766719	6
ENSG00000225328.2	LINC01594	2q12.3	9.68e-49	4.57528	0.64638	NA
ENSG00000196305.18	IARS1	9q22.31	1.01e-48	1.00546	0.768684	26
ENSG00000137745.12	MMP13	11q22.2	1.05e-48	4.8967	0.573671	27
ENSG00000231252.3	AC099792.1	NA	1.12e-48	4.17895	0.630708	NA
ENSG00000168065.16	SLC22A11	11q13.1	1.17e-48	4.56361	0.596835	16
ENSG00000115163.15	CENPA	2p23.3	1.44e-48	1.43249	0.722104	5
ENSG00000261373.1	VPS9D1-AS1	16q24.3	1.51e-48	2.46518	0.711013	NA
ENSG00000122861.16	PLAU	10q22.2	1.55e-48	2.17074	0.752686	11
ENSG00000144063.4	MALL	2q13	1.67e-48	-2.35693	-0.819666	1
ENSG00000260877.2	AP005233.2	NA	1.75e-48	3.91559	0.654102	NA
ENSG00000043355.12	ZIC2	13q32.3	1.82e-48	5.4471	0.530815	5
ENSG00000252010.1	SCARNA5	2q37.1	2.05e-48	9.32079	0.104025	NA
ENSG00000101361.17	NOP56	20p13	2.08e-48	1.34297	0.78096	22
ENSG00000153066.13	TXNDC11	16p13.13	2.11e-48	-0.86292	-0.786137	15
ENSG00000115556.14	PLCD4	2q35	2.65e-48	-3.86456	-0.660472	13
ENSG00000254645.2	AC087379.1	NA	2.84e-48	-4.32404	-0.824661	NA
ENSG00000165724.6	ZMYND19	9q34.3	2.93e-48	1.3803	0.730673	4
ENSG00000212232.1	SNORD17	20p11.23	2.95e-48	6.1629	0.260601	NA
ENSG00000110944.9	IL23A	12q13.3	3.38e-48	2.81521	0.710072	2
ENSG00000166451.13	CENPN	16q23.2	3.92e-48	1.23188	0.76189	11
ENSG00000118785.14	SPP1	4q22.1	4.69e-48	4.0805	0.626873	13
ENSG00000259319.1	AF111167.2	NA	4.85e-48	-1.66708	-0.705607	NA
ENSG00000172927.8	MYEOV	11q13.3	5.61e-48	3.02679	0.679494	4
ENSG00000133048.13	CHI3L1	1q32.1	5.83e-48	3.03738	0.758174	12
ENSG00000112276.14	BVES	NA	6.28e-48	-2.69657	-0.614326	15
ENSG00000079308.19	TNS1	2q35	6.76e-48	-2.8717	-0.656349	90
ENSG00000267530.3	LINC01836	19p13.3	8.39e-48	2.8319	0.694465	NA
ENSG00000112782.19	CLIC5	6p21.1	8.4e-48	-2.03991	-0.771579	8
ENSG00000154721.15	JAM2	21q21.3	9.99e-48	-2.38643	-0.842101	7
ENSG00000164120.14	HPGD	4q34.1	1.02e-47	-2.80388	-0.832079	4
ENSG00000171163.16	ZNF692	1q44	1.04e-47	1.45155	0.773139	25
ENSG00000141682.12	PMAIP1	18q21.32	1.2e-47	2.02125	0.774402	1
ENSG00000125895.5	TMEM74B	20p13	1.24e-47	3.25303	0.691793	12
ENSG00000185238.13	PRMT3	11p15.1	1.27e-47	1.22452	0.776431	19
ENSG00000206195.11	DUXAP8	22q11.1	1.27e-47	4.20349	0.606705	NA
ENSG00000088256.9	GNA11	19p13.3	1.4e-47	-1.65297	-0.693007	14
ENSG00000163900.11	TMEM41A	3q27.2	1.76e-47	0.951042	0.791168	9
ENSG00000112715.25	VEGFA	6p21.1	1.76e-47	1.52662	0.750099	13
ENSG00000101412.13	E2F1	20q11.22	1.77e-47	1.84625	0.726388	9
ENSG00000228109.1	MELTF-AS1	3q29	1.83e-47	2.17836	0.720786	NA
ENSG00000167550.11	RHEBL1	12q13.12	2.17e-47	1.6529	0.7607	3
ENSG00000090447.12	TFAP4	16p13.3	2.19e-47	1.36158	0.728716	6
ENSG00000196502.12	SULT1A1	16p11.2	2.24e-47	-2.24864	-0.794849	9
ENSG00000233542.2	AL391845.2	NA	2.64e-47	5.08305	0.721981	NA
ENSG00000156050.10	FAM161B	14q24.3	2.7e-47	-1.32261	-0.793164	15
ENSG00000182747.5	SLC35D3	6q23.3	2.85e-47	4.39716	0.591304	17
ENSG00000272945.1	AL356299.2	NA	2.86e-47	3.01739	0.706516	NA
ENSG00000260604.2	AL590004.3	NA	2.9e-47	4.47144	0.631228	NA
ENSG00000143333.7	RGS16	1q25.3	2.98e-47	2.06023	0.734912	7
ENSG00000100003.18	SEC14L2	22q12.2	3.05e-47	1.71374	0.74656	6
ENSG00000075142.14	SRI	7q21.12	3.24e-47	-1.51732	-0.770126	6
ENSG00000088280.19	ASAP3	1p36.12	3.65e-47	-1.78693	-0.819159	20
ENSG00000166012.17	TAF1D	11q21	4.07e-47	1.4245	0.766687	13
ENSG00000146039.11	SLC17A4	6p22.2	4.15e-47	-3.22387	-0.837141	16
ENSG00000110090.13	CPT1A	11q13.3	4.51e-47	-1.29709	-0.781413	26
ENSG00000204614.9	TRIM40	6p22.1	4.91e-47	-3.00517	-0.691814	2
ENSG00000197380.11	DACT3	19q13.32	4.91e-47	-2.56662	-0.662438	16
ENSG00000184428.13	TOP1MT	8q24.3	4.91e-47	1.7482	0.72903	24
ENSG00000254827.6	SLC22A18AS	11p15.4	5.43e-47	-2.11731	-0.787477	1
ENSG00000138944.8	SHISAL1	22q13.31	5.6e-47	-3.03421	-0.644939	15
ENSG00000153790.12	C7orf31	NA	5.8e-47	-1.75855	-0.820871	25
ENSG00000011201.12	ANOS1	Xp22.31	7.33e-47	2.90477	0.681072	29
ENSG00000110013.13	SIAE	11q24.2	7.38e-47	-1.60604	-0.806746	15
ENSG00000257913.2	DDN-AS1	12q13.12	8.04e-47	2.76817	0.697193	NA
ENSG00000243678.12	NME2	17q21.33	9.43e-47	3.6268	0.613631	NA
ENSG00000182271.13	TMIGD1	17q11.2	9.63e-47	-6.02717	-0.931673	11
ENSG00000181061.14	HIGD1A	3p22.1	9.9e-47	-1.73986	-0.503624	1
ENSG00000135916.16	ITM2C	2q37.1	1.04e-46	-2.26752	-0.761091	12
ENSG00000133800.9	LYVE1	11p15.4	1.15e-46	-3.53759	-0.864665	9
ENSG00000160193.12	WDR4	21q22.3	1.25e-46	1.48813	0.753495	13
ENSG00000114455.13	HHLA2	3q13.13	1.26e-46	-2.71059	-0.802677	12
ENSG00000268621.6	IGFL2-AS1	19q13.32	1.52e-46	6.15506	0.546288	NA
ENSG00000173175.15	ADCY5	3q21.1	1.66e-46	-2.89824	-0.845656	60
ENSG00000145244.12	CORIN	4p12	1.79e-46	3.06834	0.667842	47
ENSG00000100221.10	JOSD1	22q13.1	1.81e-46	-0.944658	-0.610018	4
ENSG00000172403.11	SYNPO2	4q26	2.02e-46	-3.6776	-0.678367	43
ENSG00000125207.7	PIWIL1	12q24.33	2.1e-46	4.90637	0.614096	49
ENSG00000168477.19	TNXB	6p21.33-p21.32	2.16e-46	-3.75494	-0.861259	144
ENSG00000165661.17	QSOX2	9q34.3	2.16e-46	1.20432	0.750857	13
ENSG00000253616.5	AC107959.3	NA	2.17e-46	3.21941	0.68355	NA
ENSG00000146909.8	NOM1	7q36.3	2.38e-46	0.874856	0.748295	28
ENSG00000155438.12	NIFK	2q14.3	2.42e-46	1.01848	0.765029	13
ENSG00000165689.17	ENTR1	9q34.3	2.53e-46	1.16173	0.757523	11
ENSG00000152455.16	SUV39H2	10p13	2.77e-46	1.13173	0.770313	8
ENSG00000166869.3	CHP2	16p12.2	2.8e-46	-3.91242	-0.83535	5
ENSG00000094804.12	CDC6	17q21.2	2.97e-46	1.60732	0.767055	9
ENSG00000174171.6	AC020659.1	NA	3.25e-46	4.08247	0.6108	NA
ENSG00000174640.15	SLCO2A1	3q22.1-q22.2	3.25e-46	-2.17286	-0.790988	36
ENSG00000284948.1	AC107959.4	NA	3.31e-46	3.88086	0.724833	NA
ENSG00000147655.12	RSPO2	8q23.1	3.36e-46	-4.07815	-0.861668	18
ENSG00000179284.5	DAND5	19p13.13	3.36e-46	-3.10087	-0.49676	4
ENSG00000171174.15	RBKS	2p23.2	3.36e-46	-1.30322	-0.757234	9
ENSG00000170153.11	RNF150	4q31.21	3.67e-46	-3.14791	-0.687056	25
ENSG00000243944.5	AC117386.2	NA	3.7e-46	6.05231	0.616491	NA
ENSG00000171241.9	SHCBP1	16q11.2	3.82e-46	1.40822	0.773828	17
ENSG00000168079.17	SCARA5	8p21.1	4.28e-46	-3.99357	-0.909776	21
ENSG00000164107.9	HAND2	4q34.1	4.72e-46	-3.86866	-0.687276	16
ENSG00000080608.10	PUM3	9p24.2	4.95e-46	1.09862	0.76047	30
ENSG00000254973.2	AC105219.3	NA	5.4e-46	2.64418	0.694184	NA
ENSG00000172260.15	NEGR1	1p31.1	5.43e-46	-2.74678	-0.797031	12
ENSG00000007306.15	CEACAM7	19q13.2	6.03e-46	-4.061	-0.768241	10
ENSG00000093009.11	CDC45	22q11.21	6.08e-46	1.59905	0.749467	18
ENSG00000223812.8	AC073365.1	NA	6.08e-46	7.70422	0.498817	NA
ENSG00000230838.1	LINC01614	2q35	6.39e-46	5.69753	0.602584	NA
ENSG00000267073.1	AC005256.1	NA	6.84e-46	6.15679	0.608819	NA
ENSG00000267123.7	SCAT1	17q25.3	7.29e-46	3.26346	0.670332	NA
ENSG00000221944.9	TIGD1	2q37.1	7.31e-46	1.53646	0.750316	6
ENSG00000182481.10	KPNA2	17q24.2	7.71e-46	1.14881	0.757664	9
ENSG00000166670.10	MMP10	11q22.2	7.79e-46	3.50807	0.665043	11
ENSG00000152413.15	HOMER1	5q14.1	7.83e-46	1.85696	0.736195	13
ENSG00000253549.6	CA3-AS1	8q21.2	7.89e-46	-2.8538	-0.795661	NA
ENSG00000010539.12	ZNF200	16p13.3	8.19e-46	0.902366	0.752781	10
ENSG00000144354.14	CDCA7	2q31.1	8.92e-46	1.60839	0.705952	14
ENSG00000156802.13	ATAD2	8q24.13	9.07e-46	1.59695	0.743683	36
ENSG00000166825.15	ANPEP	15q26.1	9.76e-46	-4.10254	-0.819054	28
ENSG00000160445.11	ZER1	9q34.11	1e-45	-1.32895	-0.772279	29
ENSG00000164406.8	LEAP2	5q31.1	1.13e-45	-1.83245	-0.582195	2
ENSG00000131471.7	AOC3	17q21.31	1.33e-45	-2.80745	-0.727848	28
ENSG00000179981.11	TSHZ1	18q22.3	1.42e-45	-1.33197	-0.791567	47
ENSG00000134757.5	DSG3	18q12.1	1.45e-45	4.90058	0.579503	32
ENSG00000164778.4	EN2	7q36.3	1.56e-45	6.15267	0.50995	9
ENSG00000187556.7	NANOS3	19p13.12	1.69e-45	3.8266	0.611194	8
ENSG00000143882.12	ATP6V1C2	2p25.1	1.97e-45	2.58521	0.696046	13
ENSG00000068438.15	FTSJ1	Xp11.23	2.45e-45	1.12829	0.784215	10
ENSG00000158865.12	SLC5A11	16p12.1	2.54e-45	-3.60043	-0.629352	24
ENSG00000181751.10	MACIR	5q21.1	2.54e-45	-1.36077	-0.57509	13
ENSG00000272502.1	AC104958.2	NA	2.54e-45	3.00043	0.653242	NA
ENSG00000149596.7	JPH2	20q13.12	2.89e-45	-3.12312	-0.640682	30
ENSG00000280109.3	PLAC4	21q22.2	3.25e-45	4.88618	0.498321	NA
ENSG00000176387.7	HSD11B2	16q22.1	3.3e-45	-2.40092	-0.787488	7
ENSG00000081059.20	TCF7	5q31.1	3.85e-45	1.78476	0.712467	22
ENSG00000179241.13	LDLRAD3	11p13	4.44e-45	1.88352	0.707872	13
ENSG00000006740.17	ARHGAP44	17p12	4.46e-45	-2.16734	-0.804216	28
ENSG00000285897.1	AC004687.2	NA	4.46e-45	2.90943	0.664662	NA
ENSG00000158006.14	PAFAH2	1p36.11	4.84e-45	-1.17884	-0.722919	12
ENSG00000170632.14	ARMC10	7q22.1	4.99e-45	0.995778	0.769869	6
ENSG00000121858.11	TNFSF10	3q26.31	5.19e-45	-1.45499	-0.689822	6
ENSG00000076555.15	ACACB	12q24.11	5.41e-45	-1.93821	-0.783119	74
ENSG00000105737.9	GRIK5	19q13.2	5.43e-45	-3.0188	-0.723306	52
ENSG00000111665.12	CDCA3	12p13.31	5.46e-45	1.48671	0.747122	8
ENSG00000230061.2	TRPM2-AS	21q22.3	5.47e-45	3.32199	0.657945	NA
ENSG00000198610.11	AKR1C4	10p15.1	5.8e-45	4.88661	0.576127	12
ENSG00000138442.10	WDR12	2q33.2	6.17e-45	0.950244	0.753355	6
ENSG00000115946.8	PNO1	2p14	6.28e-45	1.05007	0.770034	11
ENSG00000113303.12	BTNL8	5q35.3	7.1e-45	-3.27226	-0.817527	15
ENSG00000144648.16	ACKR2	3p22.1	7.53e-45	-2.33203	-0.845098	20
ENSG00000253102.1	AC004707.1	NA	8.29e-45	-2.7158	-0.750591	NA
ENSG00000146670.10	CDCA5	11q13.1	8.32e-45	1.47531	0.695775	6
ENSG00000026508.20	CD44	11p13	8.49e-45	1.22495	0.745427	10
ENSG00000124205.18	EDN3	20q13.32	8.56e-45	-3.23022	-0.852497	13
ENSG00000108381.11	ASPA	17p13.2	8.6e-45	-3.33971	-0.892731	13
ENSG00000159708.18	LRRC36	16q22.1	9.13e-45	2.8913	0.67418	28
ENSG00000258404.1	LINC02320	14q32.31	9.22e-45	3.02991	0.693612	NA
ENSG00000076258.10	FMO4	1q24.3	9.63e-45	-1.6457	-0.785955	22
ENSG00000156804.7	FBXO32	8q24.13	9.87e-45	-2.10093	-0.69345	16
ENSG00000126778.12	SIX1	14q23.1	9.99e-45	3.76741	0.625108	18
ENSG00000238741.1	SCARNA7	3q25.33	1.03e-44	7.98621	0.0858973	NA
ENSG00000159592.11	GPBP1L1	1p34.1	1.08e-44	-0.707543	-0.781678	15
ENSG00000196793.14	ZNF239	10q11.21	1.12e-44	1.72453	0.742532	8
ENSG00000241186.10	TDGF1	NA	1.13e-44	3.00492	0.637743	5
ENSG00000170248.15	PDCD6IP	3p22.3	1.28e-44	-0.803576	-0.716268	22
ENSG00000186871.7	ERCC6L	Xq13.1	1.36e-44	1.66304	0.742497	29
ENSG00000162104.10	ADCY9	16p13.3	1.38e-44	-1.54498	-0.794262	51
ENSG00000157005.4	SST	3q27.3	1.57e-44	-5.33773	-0.885987	6
ENSG00000238042.5	LINC02257	1q41	1.58e-44	5.70493	0.613357	NA
ENSG00000158296.14	SLC13A3	20q13.12	1.68e-44	4.13371	0.563539	36
ENSG00000106299.8	WASL	7q31.32	1.69e-44	-1.06211	-0.787172	30
ENSG00000149636.16	DSN1	20q11.23	1.82e-44	1.23306	0.760611	9
ENSG00000124787.14	RPP40	6p25.1	2.04e-44	1.36179	0.721399	15
ENSG00000128342.5	LIF	22q12.2	2.06e-44	1.83462	0.731265	4
ENSG00000091138.13	SLC26A3	7q22.3-q31.1	2.07e-44	-4.40418	-0.822333	35
ENSG00000138074.15	SLC5A6	2p23.3	2.07e-44	1.7812	0.718156	18
ENSG00000095637.22	SORBS1	10q24.1	2.14e-44	-2.3791	-0.564519	45
ENSG00000135932.11	CAB39	2q37.1	2.18e-44	-0.868332	-0.728577	5
ENSG00000136842.14	TMOD1	9q22.33	2.19e-44	-2.94538	-0.746047	23
ENSG00000165732.13	DDX21	10q22.1	2.24e-44	1.17972	0.744939	18
ENSG00000074416.14	MGLL	3q21.3	2.25e-44	-1.49078	-0.753939	13
ENSG00000133627.18	ACTR3B	7q36.1-q36.2	2.46e-44	1.12541	0.754493	18
ENSG00000184434.8	LRRC19	9p21.2	2.47e-44	-2.70787	-0.790981	9
ENSG00000105609.17	LILRB5	19q13.42	2.55e-44	-2.52665	-0.856797	31
ENSG00000163918.11	RFC4	3q27.3	2.6e-44	1.1014	0.764339	15
ENSG00000133740.11	E2F5	8q21.2	3.01e-44	1.40964	0.758526	19
ENSG00000189221.10	MAOA	Xp11.3	3.21e-44	-2.09968	-0.798904	8
ENSG00000160307.10	S100B	21q22.3	3.3e-44	-2.38848	-0.705144	6
ENSG00000281100.1	AC105749.1	NA	3.6e-44	-2.34557	-0.739409	NA
ENSG00000137273.6	FOXF2	6p25.3	3.67e-44	-2.21994	-0.763023	20
ENSG00000170312.16	CDK1	10q21.2	4.13e-44	1.53822	0.720142	15
ENSG00000163655.16	GMPS	3q25.31	4.25e-44	0.79996	0.752778	25
ENSG00000263745.7	AP005230.1	NA	4.69e-44	4.63098	0.6575	NA
ENSG00000182489.9	XKRX	Xq22.1	4.9e-44	2.4597	0.683868	13
ENSG00000186832.9	KRT16	17q21.2	6.23e-44	5.03468	0.577928	14
ENSG00000130037.5	KCNA5	12p13.32	6.3e-44	-2.54623	-0.610278	49
ENSG00000117597.18	UTP25	1q32.2	7.62e-44	0.87881	0.743387	15
ENSG00000204713.11	TRIM27	6p22.1	7.99e-44	0.885947	0.712798	9
ENSG00000123560.14	PLP1	Xq22.2	8.36e-44	-4.77337	-0.887175	11
ENSG00000116171.19	SCP2	1p32.3	8.5e-44	-1.11959	-0.797062	12
ENSG00000140450.9	ARRDC4	15q26.2	9e-44	-1.60819	-0.807473	13
ENSG00000240771.8	ARHGEF25	12q13.3	9.18e-44	-2.364	-0.59913	36
ENSG00000119541.10	VPS4B	18q21.33	9.19e-44	-1.05746	-0.803801	13
ENSG00000273132.1	AL355312.3	NA	9.53e-44	4.96493	0.654346	NA
ENSG00000213186.8	TRIM59	3q25.33	9.72e-44	1.35851	0.692415	7
ENSG00000169429.11	CXCL8	4q13.3	9.74e-44	3.9972	0.675261	7
ENSG00000280040.1	AC095031.1	NA	1.15e-43	-2.15181	-0.732589	NA
ENSG00000183010.17	PYCR1	17q25.3	1.16e-43	1.76659	0.707085	9
ENSG00000280693.2	SH3PXD2A-AS1	10q24.33	1.25e-43	2.93421	0.669829	NA
ENSG00000172348.15	RCAN2	6p12.3	1.31e-43	-1.81839	-0.832462	7
ENSG00000122034.17	GTF3A	13q12.2	1.34e-43	1.7382	0.753165	7
ENSG00000255874.2	PRECSIT	13q34	1.47e-43	2.11381	0.697644	1
ENSG00000243832.1	LINC02000	3q22.2	1.53e-43	-3.6042	-0.790345	NA
ENSG00000142408.6	CACNG8	19q13.42	1.66e-43	3.59151	0.60543	12
ENSG00000244306.11	DUXAP10	14q11.2	1.69e-43	4.25116	0.591022	NA
ENSG00000116574.6	RHOU	1q42.13	1.77e-43	-1.44809	-0.765432	7
ENSG00000070950.10	RAD18	3p25.3	1.78e-43	1.04897	0.764857	17
ENSG00000104369.5	JPH1	8q21.11	1.79e-43	1.55741	0.730618	23
ENSG00000131482.10	G6PC	NA	1.81e-43	-6.83191	-0.565503	10
ENSG00000151150.22	ANK3	10q21.2	1.83e-43	-1.67947	-0.768718	122
ENSG00000100628.12	ASB2	14q32.12	1.84e-43	-2.7842	-0.776394	26
ENSG00000167641.11	PPP1R14A	19q13.2	1.86e-43	-2.54977	-0.67758	10
ENSG00000139629.16	GALNT6	12q13.13	1.86e-43	1.79882	0.73511	21
ENSG00000166821.9	PEX11A	15q26.1	1.87e-43	-1.22976	-0.696166	4
ENSG00000159131.17	GART	21q22.11	2.11e-43	0.901793	0.760449	15
ENSG00000273045.7	C2orf15	2q11.2	2.12e-43	1.23327	0.729265	6
ENSG00000141101.13	NOB1	16q22.1	2.15e-43	1.22828	0.750542	9
ENSG00000145220.14	LYAR	4p16.3	2.28e-43	1.24999	0.744369	24
ENSG00000253313.6	C1orf210	1p34.2	2.37e-43	-1.64036	-0.636595	4
ENSG00000158445.10	KCNB1	20q13.13	2.41e-43	-3.19845	-0.66505	58
ENSG00000112425.16	EPM2A	6q24.3	2.45e-43	-1.52843	-0.530811	11
ENSG00000183963.19	SMTN	22q12.2	2.5e-43	-1.7937	-0.388612	41
ENSG00000221955.11	SLC12A8	3q21.2	2.5e-43	1.0757	0.726952	22
ENSG00000185339.9	TCN2	22q12.2	2.55e-43	-1.83395	-0.766544	12
ENSG00000103355.13	PRSS33	16p13.3	2.6e-43	4.59861	0.522618	3
ENSG00000183111.12	ARHGEF37	5q32	2.82e-43	-1.5655	-0.793652	15
ENSG00000116704.8	SLC35D1	1p31.3	2.82e-43	-1.27466	-0.771287	7
ENSG00000176641.11	RNF152	18q21.33	2.82e-43	-2.52653	-0.793777	8
ENSG00000180155.20	LYNX1	8q24.3	3.01e-43	-2.59073	-0.662393	6
ENSG00000083635.8	NUFIP1	13q14.12	3.2e-43	1.29901	0.722816	19
ENSG00000168298.7	H1-4	6p22.2	3.29e-43	6.08736	0.205781	10
ENSG00000224728.1	IMPDH1P8	3p25.1	3.61e-43	2.9753	0.666422	NA
ENSG00000119686.10	FLVCR2	14q24.3	3.87e-43	-1.94344	-0.736953	20
ENSG00000168646.13	AXIN2	17q24.1	3.95e-43	2.38588	0.646603	57
ENSG00000071203.9	MS4A12	11q12.2	3.95e-43	-5.2518	-0.842271	7
ENSG00000172167.8	MTBP	8q24.12	3.95e-43	1.61329	0.727565	17
ENSG00000204936.10	CD177	19q13.31	3.99e-43	-4.90712	-0.81085	8
ENSG00000229619.4	MBNL1-AS1	3q25.1	4.27e-43	-2.52893	-0.597188	NA
ENSG00000175906.5	ARL4D	17q21.31	4.81e-43	-2.31599	-0.638882	11
ENSG00000143196.5	DPT	1q24.2	4.97e-43	-3.61336	-0.771381	2
ENSG00000161800.13	RACGAP1	12q13.12	5.22e-43	1.05012	0.746972	10
ENSG00000135124.15	P2RX4	12q24.31	5.31e-43	-1.32443	-0.733618	12
ENSG00000107738.20	VSIR	10q22.1	5.69e-43	-1.61111	-0.739464	11
ENSG00000105784.15	RUNDC3B	7q21.12	5.95e-43	-2.41228	-0.846808	21
ENSG00000180817.12	PPA1	10q22.1	6.3e-43	1.13472	0.766294	10
ENSG00000104356.11	POP1	8q22.2	6.46e-43	1.30857	0.752573	37
ENSG00000101057.16	MYBL2	20q13.12	7.23e-43	2.03198	0.713763	21
ENSG00000198723.11	TEX45	NA	7.31e-43	2.37929	0.678811	11
ENSG00000197696.10	NMB	15q25.2	7.56e-43	1.85898	0.72031	2
ENSG00000090889.12	KIF4A	Xq13.1	7.61e-43	1.23621	0.718621	40
ENSG00000255026.1	AC136475.3	NA	7.64e-43	3.66604	0.611417	NA
ENSG00000148335.15	NTMT1	9q34.11	7.7e-43	1.30896	0.707434	9
ENSG00000246228.6	CASC8	8q24.21	7.7e-43	3.31394	0.539831	NA
ENSG00000183145.9	RIPPLY3	21q22.13	8.3e-43	3.74158	0.603261	4
ENSG00000104237.11	RP1	8q11.23-q12.1	8.67e-43	4.45779	0.556621	103
ENSG00000006747.15	SCIN	7p21.3	8.71e-43	-2.65128	-0.799842	16
ENSG00000080815.19	PSEN1	14q24.2	9.19e-43	-0.768556	-0.748622	10
ENSG00000143476.18	DTL	1q32.3	9.71e-43	1.25407	0.718593	23
ENSG00000125977.7	EIF2S2	20q11.22	9.79e-43	1.19066	0.770407	7
ENSG00000196155.13	PLEKHG4	16q22.1	1.01e-42	1.93721	0.682201	21
ENSG00000037897.17	METTL1	12q14.1	1.03e-42	1.37011	0.706902	13
ENSG00000238279.1	BX470102.1	NA	1.06e-42	2.5058	0.690623	NA
ENSG00000177192.14	PUS1	12q24.33	1.09e-42	1.48952	0.733785	9
ENSG00000101146.13	RAE1	20q13.31	1.17e-42	1.26848	0.740789	17
ENSG00000117472.10	TSPAN1	1p34.1	1.21e-42	-2.32005	-0.750793	4
ENSG00000133328.4	PLAAT2	11q12.3	1.29e-42	-3.11222	-0.762435	8
ENSG00000105173.14	CCNE1	19q12	1.42e-42	1.6014	0.737051	15
ENSG00000162460.7	TMEM82	1p36.21	1.45e-42	-3.25442	-0.824125	6
ENSG00000143603.19	KCNN3	1q21.3	1.48e-42	-2.24387	-0.720079	36
ENSG00000146410.12	MTFR2	6q23.3	1.53e-42	1.3514	0.752356	17
ENSG00000170091.11	NSG2	5q35.2	1.59e-42	-3.91234	-0.830621	10
ENSG00000171848.16	RRM2	2p25.1	1.6e-42	1.34383	0.73002	14
ENSG00000166866.13	MYO1A	12q13.3	1.82e-42	-2.12883	-0.754856	32
ENSG00000102221.14	JADE3	Xp11.3	1.94e-42	1.26958	0.740037	13
ENSG00000163736.4	PPBP	4q13.3	1.96e-42	5.51663	0.434765	6
ENSG00000171992.13	SYNPO	5q33.1	1.97e-42	-1.771	-0.80742	39
ENSG00000106344.8	RBM28	7q32.1	1.97e-42	0.982946	0.728445	21
ENSG00000111364.16	DDX55	12q24.31	2.07e-42	0.925049	0.730169	19
ENSG00000125775.15	SDCBP2	20p13	2.13e-42	-2.30857	-0.76741	12
ENSG00000168447.11	SCNN1B	16p12.2	2.2e-42	-3.99389	-0.85741	24
ENSG00000118298.12	CA14	1q21.2	2.21e-42	-2.14249	-0.562932	10
ENSG00000116455.14	WDR77	1p13.2	2.22e-42	1.43166	0.748362	8
ENSG00000262979.1	AC124319.1	NA	2.32e-42	3.7643	0.618422	NA
ENSG00000149591.17	TAGLN	11q23.3	2.38e-42	-2.77448	-0.505882	8
ENSG00000254510.2	AP001107.5	NA	2.71e-42	-2.99696	-0.583272	NA
ENSG00000182324.7	KCNJ14	19q13.33	2.82e-42	1.90785	0.71496	10
ENSG00000213996.13	TM6SF2	19p13.11	2.83e-42	-2.88878	-0.661437	15
ENSG00000117528.14	ABCD3	1p21.3	2.88e-42	-1.11388	-0.750346	15
ENSG00000221829.10	FANCG	9p13.3	2.91e-42	2.19921	0.70232	19
ENSG00000088899.15	LZTS3	20p13	3.56e-42	2.17417	0.685435	30
ENSG00000109265.14	CRACD	4q12	3.58e-42	-2.10536	-0.797341	55
ENSG00000077152.11	UBE2T	1q32.1	3.92e-42	1.43677	0.745829	7
ENSG00000110887.8	DAO	12q24.11	4.06e-42	-4.81083	-0.84107	20
ENSG00000169860.7	P2RY1	3q25.2	4.1e-42	-2.29923	-0.830207	18
ENSG00000204410.16	MSH5	6p21.33	4.59e-42	2.19376	0.68795	21
ENSG00000163597.15	SNHG16	17q25.1	4.72e-42	1.26359	0.74663	NA
ENSG00000120875.9	DUSP4	8p12	4.75e-42	3.16906	0.651783	13
ENSG00000135956.9	TMEM127	2q11.2	4.9e-42	-0.973079	-0.595673	2
ENSG00000048162.21	NOP16	5q35.2	5.13e-42	1.24485	0.745151	3
ENSG00000272328.1	AC007128.2	NA	5.2e-42	4.89258	0.690947	NA
ENSG00000148180.21	GSN	9q33.2	5.21e-42	-1.86383	-0.829966	18
ENSG00000168505.7	GBX2	2q37.2	5.29e-42	5.72813	0.599305	10
ENSG00000141052.18	MYOCD	17p12	5.41e-42	-2.95532	-0.708754	45
ENSG00000278909.1	AC007608.4	NA	5.64e-42	6.54969	0.49361	NA
ENSG00000181544.15	FANCB	Xp22.2	5.97e-42	2.00093	0.713203	17
ENSG00000206069.6	TMEM211	NA	5.99e-42	3.82649	0.583367	3
ENSG00000167315.18	ACAA2	18q21.1	6.01e-42	-1.54681	-0.702983	8
ENSG00000140451.13	PIF1	15q22.31	6.04e-42	1.59122	0.743201	13
ENSG00000117122.14	MFAP2	1p36.13	6.6e-42	2.43125	0.683133	7
ENSG00000174358.16	SLC6A19	5p15.33	6.9e-42	-5.53238	-0.836551	22
ENSG00000089351.14	GRAMD1A	19q13.11	7.11e-42	1.47321	0.72301	15
ENSG00000155918.8	RAET1L	6q25.1	7.43e-42	3.31789	0.688004	6
ENSG00000016602.9	CLCA4	1p22.3	7.51e-42	-5.27164	-0.848534	40
ENSG00000178233.18	TMEM151B	6p21.1	7.87e-42	-3.72789	-0.803768	10
ENSG00000280409.1	LINC01101	2q14.2	8.47e-42	5.41421	0.632482	2
ENSG00000226380.9	AC016831.1	NA	8.87e-42	3.58012	0.606278	NA
ENSG00000225194.3	LINC00092	9q22.32	9.45e-42	-2.3049	-0.803731	NA
ENSG00000074410.14	CA12	15q22.2	9.72e-42	-2.33482	-0.759176	10
ENSG00000163106.11	HPGDS	4q22.3	9.81e-42	-2.63708	-0.865846	2
ENSG00000162398.11	LEXM	NA	9.84e-42	-2.51623	-0.812607	12
ENSG00000054277.14	OPN3	1q43	9.84e-42	-1.62937	-0.711852	18
ENSG00000140323.6	DISP2	15q15.1	1.01e-41	-2.29726	-0.792206	30
ENSG00000092051.17	JPH4	14q11.2	1.07e-41	-2.53616	-0.823769	15
ENSG00000176273.15	SLC35G1	10q23.33	1.13e-41	-1.327	-0.705526	10
ENSG00000179674.4	ARL14	3q25.33	1.13e-41	-2.24826	-0.719206	10
ENSG00000153044.10	CENPH	5q13.2	1.17e-41	1.31003	0.73158	7
ENSG00000250073.3	AP000866.2	NA	1.19e-41	-2.00695	-0.701664	NA
ENSG00000162909.18	CAPN2	1q41	1.23e-41	-1.18198	-0.756503	27
ENSG00000082397.17	EPB41L3	18p11.31	1.26e-41	-2.55717	-0.833243	60
ENSG00000171793.16	CTPS1	1p34.2	1.28e-41	1.02063	0.722432	13
ENSG00000065882.16	TBC1D1	4p14	1.29e-41	-1.14352	-0.627572	32
ENSG00000132436.11	FIGNL1	7p12.2	1.32e-41	1.27447	0.733185	23
ENSG00000228526.7	MIR34AHG	1p36.22	1.35e-41	2.24193	0.688338	NA
ENSG00000149554.13	CHEK1	11q24.2	1.38e-41	1.19129	0.733036	16
ENSG00000155265.11	GOLGA7B	10q24.2	1.39e-41	2.5051	0.675899	5
ENSG00000167747.15	C19orf48	NA	1.48e-41	1.85267	0.669105	NA
ENSG00000134057.15	CCNB1	5q13.2	1.58e-41	1.43985	0.733561	8
ENSG00000145287.11	PLAC8	4q21.22	1.59e-41	-2.94118	-0.781722	2
ENSG00000073711.11	PPP2R3A	3q22.2-q22.3	1.61e-41	-1.99739	-0.815064	26
ENSG00000223485.4	LINC01615	6q27	1.66e-41	3.52297	0.678591	NA
ENSG00000108465.15	CDK5RAP3	17q21.32	1.69e-41	2.12118	0.687879	13
ENSG00000286966.1	AL137800.1	NA	1.76e-41	6.23327	0.517037	NA
ENSG00000202538.1	RNU4-2	12q24.23	1.76e-41	7.4951	0.236795	NA
ENSG00000181026.15	AEN	15q26.1	1.78e-41	1.28276	0.732807	8
ENSG00000117758.14	STX12	1p35.3	1.87e-41	-0.980431	-0.772938	9
ENSG00000138050.15	THUMPD2	2p22.1|2p22-p21	1.87e-41	0.998099	0.754953	11
ENSG00000213981.8	AC007277.1	NA	1.9e-41	5.74455	0.547937	NA
ENSG00000087274.17	ADD1	4p16.3	1.92e-41	-0.9392	-0.781618	26
ENSG00000075568.17	TMEM131	2q11.2	2.08e-41	-1.15037	-0.739874	42
ENSG00000177238.14	TRIM72	16p11.2	2.11e-41	5.37197	0.415682	19
ENSG00000145293.16	ENOPH1	4q21.22	2.15e-41	0.927457	0.754078	5
ENSG00000133424.22	LARGE1	22q12.3	2.15e-41	-1.32208	-0.783268	43
ENSG00000270933.1	AC010719.1	NA	2.16e-41	2.41824	0.668423	NA
ENSG00000197191.6	CYSRT1	9q34.3	2.3e-41	2.50672	0.680436	6
ENSG00000125845.7	BMP2	20p12.3	2.63e-41	-1.96049	-0.788297	19
ENSG00000111404.7	RERGL	12p12.3	2.66e-41	-4.68724	-0.883216	11
ENSG00000118804.8	STBD1	4q21.1	2.68e-41	-1.46518	-0.675229	4
ENSG00000198208.12	RPS6KL1	14q24.3	2.72e-41	1.44624	0.727462	15
ENSG00000157538.14	VPS26C	21q22.13	2.73e-41	-0.717806	-0.719989	11
ENSG00000089723.10	OTUB2	14q32.12	2.98e-41	1.87146	0.705048	7
ENSG00000154175.18	ABI3BP	3q12.2	3.06e-41	-3.38995	-0.806241	43
ENSG00000286223.1	AC064836.3	NA	3.3e-41	2.13844	0.689299	NA
ENSG00000203497.2	PDCD4-AS1	10q25.2	3.31e-41	-1.41287	-0.590192	NA
ENSG00000125398.8	SOX9	17q24.3	3.37e-41	1.72748	0.663335	127
ENSG00000086717.18	PPEF1	Xp22.13	3.63e-41	2.95898	0.683714	27
ENSG00000072163.20	LIMS2	2q14.3	3.68e-41	-2.51642	-0.638233	13
ENSG00000152763.17	DNAI4	1p31.3	4.08e-41	-2.09227	-0.796146	31
ENSG00000176244.7	ACBD7	10p13	4.2e-41	2.08835	0.683706	5
ENSG00000135406.14	PRPH	12q13.12	4.67e-41	-3.47022	-0.838483	17
ENSG00000079739.17	PGM1	1p31.3	5.11e-41	-1.48346	-0.800704	24
ENSG00000121152.10	NCAPH	2q11.2	5.86e-41	1.12422	0.72209	20
ENSG00000165795.23	NDRG2	14q11.2	5.93e-41	-1.49143	-0.800314	8
ENSG00000142235.12	LMTK3	19q13.33	5.93e-41	2.1086	0.687007	42
ENSG00000172935.9	MRGPRF	11q13.3	5.94e-41	-2.58496	-0.64128	12
ENSG00000214353.8	VAC14-AS1	16q22.1	6.28e-41	3.03372	0.643554	NA
ENSG00000279756.1	AC012317.2	NA	6.29e-41	-3.76861	-0.827589	NA
ENSG00000161091.13	MFSD12	19p13.3	6.51e-41	1.53329	0.743137	18
ENSG00000092421.17	SEMA6A	5q23.1	6.79e-41	-2.39556	-0.825048	37
ENSG00000248323.7	LUCAT1	5q14.3	7.23e-41	3.361	0.632951	NA
ENSG00000185332.8	TMEM105	17q25.3	7.89e-41	2.35728	0.702102	6
ENSG00000088340.17	FER1L4	20q11.22	8.17e-41	2.85448	0.656356	5
ENSG00000101391.21	CDK5RAP1	20q11.21	8.19e-41	1.03672	0.758512	15
ENSG00000141338.14	ABCA8	17q24.2	8.96e-41	-3.8461	-0.899104	53
ENSG00000170191.5	NANP	20p11.21	8.97e-41	1.31132	0.729359	1
ENSG00000271447.6	MMP28	17q12	9.08e-41	-2.72291	-0.838209	19
ENSG00000172987.13	HPSE2	10q24.2	9.11e-41	-3.03374	-0.896384	42
ENSG00000143498.18	TAF1A	1q41	9.11e-41	1.31335	0.727936	6
ENSG00000167419.11	LPO	17q22	1.05e-40	5.36746	0.553715	21
ENSG00000228437.5	LINC02474	1q41	1.09e-40	7.83655	0.467176	NA
ENSG00000136875.13	PRPF4	9q32	1.12e-40	0.764632	0.759957	13
ENSG00000109917.11	ZPR1	11q23.3	1.16e-40	0.79116	0.762926	7
ENSG00000131747.15	TOP2A	17q21.2	1.17e-40	1.43356	0.708495	36
ENSG00000178105.11	DDX10	11q22.3	1.18e-40	0.958807	0.736512	18
ENSG00000112242.15	E2F3	6p22.3	1.29e-40	0.900341	0.738094	18
ENSG00000233670.7	PIRT	17p12	1.3e-40	-3.95735	-0.827491	4
ENSG00000197989.14	SNHG12	1p35.3	1.4e-40	1.56822	0.665386	NA
ENSG00000260328.1	AC104024.2	NA	1.49e-40	4.34695	0.675396	NA
ENSG00000264175.1	MIR3189	19p13.11	1.63e-40	3.39749	0.644064	NA
ENSG00000248329.6	APELA	4q32.3	1.96e-40	3.36061	0.654734	NA
ENSG00000167434.10	CA4	17q23.1	1.96e-40	-4.79388	-0.856348	10
ENSG00000213760.11	ATP6V1G2	6p21.33	1.97e-40	-2.11109	-0.652985	4
ENSG00000156218.13	ADAMTSL3	15q25.2	2.04e-40	-3.12284	-0.739973	65
ENSG00000006555.11	TTC22	1p32.3	2.16e-40	-1.66174	-0.670552	12
ENSG00000123243.15	ITIH5	10p14	2.18e-40	-2.06839	-0.728241	60
ENSG00000150764.14	DIXDC1	11q23.1	2.24e-40	-1.59529	-0.580896	15
ENSG00000162723.10	SLAMF9	1q23.2	2.26e-40	3.803	0.612667	5
ENSG00000101158.15	NELFCD	20q13.32	2.38e-40	1.34263	0.73076	11
ENSG00000102287.19	GABRE	Xq28	2.43e-40	2.38325	0.664753	23
ENSG00000255552.7	LY6G6E	6p21.33	2.47e-40	5.32834	0.621216	2
ENSG00000146122.17	DAAM2	6p21.2	2.6e-40	-1.83159	-0.795997	55
ENSG00000126226.22	PCID2	13q34	2.7e-40	1.06027	0.758377	19
ENSG00000249937.8	LINC02223	5p15.1	3.12e-40	5.486	0.619382	NA
ENSG00000272455.1	MRPL20-DT	1p36.33	3.22e-40	1.47495	0.681368	NA
ENSG00000144161.13	ZC3H8	2q14.1	3.56e-40	1.07821	0.7306	9
ENSG00000248144.6	ADH1C	4q23	3.82e-40	-3.82212	-0.846347	15
ENSG00000243064.8	ABCC13	21q11.2	3.86e-40	-3.09657	-0.856974	4
ENSG00000009950.16	MLXIPL	7q11.23	4.06e-40	2.57828	0.727923	19
ENSG00000099834.19	CDHR5	11p15.5	4.17e-40	-2.50259	-0.757772	32
ENSG00000197763.19	TXNRD3	3q21.3	4.26e-40	1.07738	0.715371	12
ENSG00000075218.19	GTSE1	22q13.31	4.45e-40	1.23591	0.713455	16
ENSG00000086991.13	NOX4	11q14.3	4.71e-40	2.96582	0.627014	26
ENSG00000066230.12	SLC9A3	5p15.33	4.75e-40	-3.37815	-0.645493	37
ENSG00000164690.8	SHH	7q36.3	4.87e-40	2.106	0.659851	21
ENSG00000104899.8	AMH	19p13.3	5.11e-40	3.95821	0.554065	15
ENSG00000164651.17	SP8	7p21.1	5.6e-40	5.61456	0.552021	17
ENSG00000169174.11	PCSK9	1p32.3	6.2e-40	2.58073	0.706661	18
ENSG00000168005.9	SPINDOC	11q13.1	6.5e-40	1.33455	0.731982	8
ENSG00000059588.10	TARBP1	1q42.2	6.53e-40	1.2201	0.722806	19
ENSG00000125657.5	TNFSF9	19p13.3	6.58e-40	3.22116	0.621676	8
ENSG00000105894.12	PTN	7q33	6.65e-40	-2.42371	-0.80734	19
ENSG00000137877.10	SPTBN5	15q15.1	6.69e-40	2.71138	0.680392	54
ENSG00000183134.5	PTGDR2	11q12.2	6.73e-40	-2.46729	-0.80494	13
ENSG00000095203.14	EPB41L4B	9q31.3	6.8e-40	-1.36595	-0.753821	24
ENSG00000171004.18	HS6ST2	Xq26.2	6.98e-40	3.39378	0.565096	27
ENSG00000225506.2	CYP4A22-AS1	1p33	7.32e-40	2.48184	0.679022	NA
ENSG00000171060.11	C8orf74	8p23.1	8.42e-40	5.86862	0.582527	16
ENSG00000075239.14	ACAT1	11q22.3	8.97e-40	-1.22832	-0.795267	14
ENSG00000099940.12	SNAP29	22q11.21	8.99e-40	-0.633671	-0.782841	6
ENSG00000249162.1	ADAM20P3	4q35.2	1.01e-39	5.6241	0.614813	NA
ENSG00000065183.16	WDR3	1p12	1.01e-39	0.922467	0.732019	26
ENSG00000175356.14	SCUBE2	11p15.4	1.19e-39	-2.39046	-0.839467	32
ENSG00000146733.14	PSPH	7p11.2	1.23e-39	1.36687	0.726892	4
ENSG00000275897.1	AC021491.4	NA	1.36e-39	-2.32101	-0.728281	NA
ENSG00000171747.9	LGALS4	19q13.2	1.49e-39	-1.95058	-0.716122	17
ENSG00000271797.1	AC008494.3	NA	1.7e-39	-1.46468	-0.615061	NA
ENSG00000159259.8	CHAF1B	21q22.12-q22.13	1.74e-39	1.23152	0.725114	15
ENSG00000253250.3	C8orf88	8q21.3	1.75e-39	-3.01733	-0.585244	1
ENSG00000233554.6	B4GALT1-AS1	9p21.1	1.94e-39	-1.60998	-0.624014	NA
ENSG00000167723.15	TRPV3	17p13.2	1.98e-39	-2.78115	-0.713714	28
ENSG00000116209.12	TMEM59	1p32.3	2.02e-39	-1.06394	-0.72947	8
ENSG00000118526.7	TCF21	6q23.2	2.03e-39	-2.08841	-0.835301	9
ENSG00000159147.18	DONSON	21q22.11	2.08e-39	0.970022	0.738616	20
ENSG00000132746.15	ALDH3B2	11q13.2	2.47e-39	3.61836	0.585439	14
ENSG00000101442.10	ACTR5	20q11.23	2.56e-39	1.06534	0.724039	21
ENSG00000198189.11	HSD17B11	4q22.1	2.58e-39	-1.26257	-0.75493	4
ENSG00000235863.4	B3GALT4	6p21.32	2.65e-39	-1.51571	-0.68597	11
ENSG00000053328.8	METTL24	6q21	2.67e-39	-3.18139	-0.643691	13
ENSG00000165966.16	PDZRN4	12q12	2.71e-39	-3.96437	-0.646107	48
ENSG00000114021.12	NIT2	3q12.2	2.72e-39	0.921147	0.754781	9
ENSG00000120694.20	HSPH1	13q12.3	3.02e-39	1.58437	0.689103	21
ENSG00000286324.1	AL033381.3	NA	3.02e-39	5.18849	0.622027	NA
ENSG00000271216.2	LINC01050	13q14.11	3.05e-39	5.51628	0.600416	NA
ENSG00000135253.15	KCP	7q32.1	3.37e-39	1.93588	0.719127	21
ENSG00000272620.2	AFAP1-AS1	4p16.1	3.48e-39	5.28352	0.378814	NA
ENSG00000119514.7	GALNT12	9q22.33	3.65e-39	-1.43334	-0.785209	28
ENSG00000166197.17	NOLC1	10q24.32	3.73e-39	0.96331	0.726491	25
ENSG00000261616.1	AC036108.3	NA	4.23e-39	-3.01046	-0.572292	NA
ENSG00000213222.3	TOMM40P4	2q21.2	4.57e-39	1.78762	0.697377	NA
ENSG00000186417.14	GLDN	15q21.2	4.7e-39	-2.57126	-0.504879	17
ENSG00000163516.14	ANKZF1	2q35	4.73e-39	0.944294	0.723681	16
ENSG00000263400.8	TMEM220-AS1	17p13.1-p12	5.16e-39	-2.17792	-0.744564	NA
ENSG00000117054.14	ACADM	1p31.1	5.19e-39	-1.35374	-0.777253	21
ENSG00000224903.2	RNF32-AS1	7q36.3	5.61e-39	2.25527	0.652393	NA
ENSG00000256843.1	AC023157.1	NA	5.72e-39	-3.87339	-0.802913	NA
ENSG00000162063.13	CCNF	16p13.3	6.01e-39	1.43952	0.693222	17
ENSG00000223705.9	NSUN5P1	7q11.23	6.12e-39	1.69563	0.710173	NA
ENSG00000183960.9	KCNH8	3p24.3	6.15e-39	2.62915	0.659302	49
ENSG00000224269.1	AP000697.1	NA	6.29e-39	4.83522	0.672279	NA
ENSG00000172831.14	CES2	16q22.1	6.35e-39	-2.08859	-0.796544	12
ENSG00000135424.18	ITGA7	12q13.2	6.46e-39	-2.04346	-0.583812	46
ENSG00000164109.14	MAD2L1	4q27	6.53e-39	1.47078	0.691624	4
ENSG00000211448.13	DIO2	14q31.1	6.58e-39	2.35526	0.646061	16
ENSG00000170498.9	KISS1	1q32.1	6.86e-39	3.38847	0.603669	3
ENSG00000224080.1	UBE2FP1	3p22.2	8.09e-39	-1.66465	-0.67838	NA
ENSG00000253746.1	AC091182.2	NA	8.46e-39	3.28785	0.631569	NA
ENSG00000118420.17	UBE3D	6q14.1	8.52e-39	1.19441	0.741922	13
ENSG00000116922.14	C1orf109	NA	8.55e-39	0.921492	0.62988	6
ENSG00000157823.17	AP3S2	15q26.1	8.76e-39	-1.09966	-0.478957	3
ENSG00000151503.13	NCAPD3	11q25	8.87e-39	0.952825	0.716471	47
ENSG00000109846.9	CRYAB	11q23.1	9.46e-39	-2.484	-0.661314	4
ENSG00000203896.10	LIME1	20q13.33	9.54e-39	2.27261	0.658704	4
ENSG00000156642.17	NPTN	15q24.1	9.67e-39	-0.857219	-0.636416	17
ENSG00000181541.6	MAB21L2	4q31.3	9.79e-39	-3.05475	-0.556485	27
ENSG00000111684.11	LPCAT3	12p13.31	1.01e-38	-1.25919	-0.746239	7
ENSG00000131781.13	FMO5	1q21.1	1.08e-38	-1.95336	-0.790383	21
ENSG00000207296.1	RNU6-140P	19q13.2	1.1e-38	-3.20941	-0.789224	NA
ENSG00000237412.7	PRSS56	2q37.1	1.15e-38	7.95042	0.386338	11
ENSG00000198121.13	LPAR1	9q31.3	1.18e-38	-1.99239	-0.820629	14
ENSG00000096384.20	HSP90AB1	6p21.1	1.2e-38	0.962149	0.715985	20
ENSG00000144580.14	CNOT9	2q35	1.22e-38	0.612929	0.763666	17
ENSG00000228307.2	OR2S1P	9p13.3	1.24e-38	-2.33777	-0.745363	2
ENSG00000129810.15	SGO1	3p24.3	1.26e-38	1.33136	0.70886	26
ENSG00000059728.11	MXD1	2p13.3	1.35e-38	-1.65498	-0.678185	10
ENSG00000130822.16	PNCK	Xq28	1.38e-38	-3.44147	-0.509985	22
ENSG00000249942.1	AC239584.1	NA	1.46e-38	5.75304	0.57238	NA
ENSG00000144231.11	POLR2D	2q14.3	1.65e-38	0.774633	0.703967	3
ENSG00000136271.10	DDX56	7p13	1.74e-38	0.95196	0.744197	16
ENSG00000184357.5	H1-5	6p22.1	1.75e-38	5.98746	0.249872	18
ENSG00000118193.12	KIF14	1q32.1	1.75e-38	1.72756	0.707205	34
ENSG00000287151.1	C2orf27A	NA	1.84e-38	2.11914	0.670697	NA
ENSG00000137486.17	ARRB1	11q13.4	1.89e-38	-1.15528	-0.793485	22
ENSG00000006194.10	ZNF263	16p13.3	1.9e-38	0.730375	0.735717	20
ENSG00000129244.9	ATP1B2	17p13.1	1.97e-38	-2.52385	-0.814163	16
ENSG00000159216.19	RUNX1	21q22.12	1.99e-38	1.33762	0.708648	28
ENSG00000224367.6	OACYLP	18q21.32	1.99e-38	3.29237	0.653413	NA
ENSG00000132563.16	REEP2	5q31.2	2e-38	-2.44135	-0.692902	15
ENSG00000165821.12	SALL2	14q11.2	2.16e-38	-2.29482	-0.747126	34
ENSG00000214888.3	AL772337.1	NA	2.41e-38	-5.22308	-0.84908	3
ENSG00000196924.19	FLNA	Xq28	2.55e-38	-2.29593	-0.526636	70
ENSG00000087263.17	OGFOD1	16q13	2.72e-38	0.59686	0.749315	12
ENSG00000171431.4	KRT20	17q21.2	2.72e-38	-2.66936	-0.730887	10
ENSG00000144395.18	CCDC150	2q33.1	2.95e-38	2.07817	0.704109	33
ENSG00000124802.12	EEF1E1	6p24.3	2.96e-38	1.23214	0.733195	4
ENSG00000028528.15	SNX1	15q22.31	2.97e-38	-0.638312	-0.779329	17
ENSG00000174939.11	ASPHD1	16p11.2	3.05e-38	2.33893	0.647124	20
ENSG00000124772.12	CPNE5	6p21.2	3.09e-38	-1.91868	-0.775631	15
ENSG00000226629.1	LINC00974	17q21.2	3.35e-38	-4.56618	-0.869234	NA
ENSG00000164284.15	GRPEL2	5q32	3.44e-38	1.1258	0.70573	8
ENSG00000266412.5	NCOA4	10q11.22	3.48e-38	-0.946189	-0.788269	16
ENSG00000171889.5	MIR31HG	9p21.3	3.54e-38	5.56171	0.549403	NA
ENSG00000164176.13	EDIL3	5q14.3	3.7e-38	-1.94647	-0.811527	27
ENSG00000138772.13	ANXA3	4q21.21	3.73e-38	1.6072	0.696774	4
ENSG00000120029.13	ARMH3	10q24.32	3.74e-38	-0.726288	-0.725415	17
ENSG00000235669.1	CHN2-AS1	7p14.3	3.76e-38	4.63198	0.572323	NA
ENSG00000103353.16	UBFD1	16p12.2	4.02e-38	0.758462	0.648297	11
ENSG00000152056.17	AP1S3	2q36.1	4.07e-38	1.53537	0.734774	7
ENSG00000204954.10	C12orf73	NA	4.14e-38	1.03489	0.733446	1
ENSG00000137266.15	SLC22A23	6p25.2	4.15e-38	-1.45814	-0.765375	15
ENSG00000156113.24	KCNMA1	10q22.3	4.54e-38	-3.00092	-0.72534	61
ENSG00000285517.1	AC010198.2	NA	4.69e-38	3.89043	0.541737	NA
ENSG00000279193.1	AC026336.4	NA	5.27e-38	5.74613	0.57651	NA
ENSG00000107371.14	EXOSC3	9p13.2	5.41e-38	0.971722	0.731642	6
ENSG00000082512.15	TRAF5	1q32.3	5.55e-38	1.43844	0.711171	20
ENSG00000164251.5	F2RL1	5q13.3	5.78e-38	-1.30023	-0.618195	8
ENSG00000005469.12	CROT	7q21.12	5.8e-38	-1.253	-0.737706	18
ENSG00000165495.16	PKNOX2	11q24.2	5.92e-38	-2.61829	-0.862732	26
ENSG00000154822.18	PLCL2	3p24.3	6.46e-38	-2.23524	-0.817689	32
ENSG00000224945.1	AL353150.1	NA	6.52e-38	2.59187	0.644361	NA
ENSG00000178752.16	ERFE	2q37.3	6.53e-38	2.99056	0.639968	12
ENSG00000109065.12	NAT9	17q25.1	6.8e-38	1.11754	0.718855	4
ENSG00000230356.1	NCAPD2P1	7p14.3	7.08e-38	4.62226	0.590763	NA
ENSG00000232021.7	LEF1-AS1	4q25	7.66e-38	2.56189	0.65546	NA
ENSG00000006625.18	GGCT	7p14.3	8e-38	1.30499	0.628025	10
ENSG00000116017.11	ARID3A	19p13.3	8.08e-38	2.15923	0.655751	7
ENSG00000167523.14	SPATA33	16q24.3	8.15e-38	1.24802	0.706941	1
ENSG00000197472.15	ZNF695	1q44	8.98e-38	2.22894	0.677877	17
ENSG00000227630.4	LINC01132	1q42.3	9.19e-38	1.81055	0.656344	NA
ENSG00000183287.14	CCBE1	18q21.32	9.51e-38	-3.55633	-0.74918	25
ENSG00000180869.4	LINC01555	1p22.3	9.73e-38	3.10998	0.617408	1
ENSG00000125319.15	HROB	17q21.31	9.76e-38	1.32942	0.697423	21
ENSG00000153446.16	C16orf89	16p13.3	1.03e-37	-3.26067	-0.870524	14
ENSG00000135480.16	KRT7	12q13.13	1.04e-37	3.32418	0.615989	13
ENSG00000143499.14	SMYD2	1q32.3	1.07e-37	0.849092	0.758807	9
ENSG00000127129.10	EDN2	1p34.2	1.08e-37	-2.8733	-0.663303	2
ENSG00000206075.14	SERPINB5	18q21.33	1.09e-37	3.19365	0.66819	5
ENSG00000101955.15	SRPX	Xp11.4	1.09e-37	-2.56958	-0.817595	17
ENSG00000140832.10	MARVELD3	16q22.2	1.15e-37	-1.2552	-0.561041	27
ENSG00000137441.8	FGFBP2	4p15.32	1.15e-37	-2.8966	-0.701132	NA
ENSG00000135119.15	RNFT2	12q24.22	1.17e-37	1.83778	0.699083	25
ENSG00000060140.9	STYK1	12p13.2	1.24e-37	-1.72515	-0.78755	17
ENSG00000257727.6	CNPY2	12q13.3	1.25e-37	1.65014	0.702717	8
ENSG00000137726.17	FXYD6	11q23.3	1.32e-37	-2.33936	-0.609967	4
ENSG00000256694.1	AC026369.2	NA	1.38e-37	2.91798	0.683005	NA
ENSG00000162062.15	TEDC2	16p13.3	1.43e-37	1.69233	0.676994	8
ENSG00000248485.2	PCP4L1	1q23.3	1.53e-37	-3.74093	-0.601864	NA
ENSG00000182168.15	UNC5C	4q22.3	1.59e-37	-2.11603	-0.845482	50
ENSG00000120699.13	EXOSC8	13q13.3	1.6e-37	1.08443	0.746128	10
ENSG00000178462.12	TUBAL3	10p15.1	1.64e-37	-2.60129	-0.768674	20
ENSG00000261787.2	TCF24	8q13.1	1.66e-37	4.62673	0.649348	3
ENSG00000140807.7	NKD1	16q12.1	1.67e-37	3.18692	0.5949	15
ENSG00000103037.12	SETD6	16q21	1.77e-37	0.928272	0.717501	7
ENSG00000248538.8	AC022784.1	NA	1.84e-37	2.85529	0.616908	NA
ENSG00000074696.13	HACD3	15q22.31	1.91e-37	1.00858	0.687672	17
ENSG00000163468.15	CCT3	1q22	1.99e-37	0.957531	0.710401	14
ENSG00000137275.15	RIPK1	6p25.2	2.23e-37	-0.682532	-0.722629	15
ENSG00000148702.15	HABP2	10q25.3	2.24e-37	5.91761	0.469301	14
ENSG00000130829.18	DUSP9	Xq28	2.25e-37	4.37634	0.554539	12
ENSG00000156469.9	MTERF3	8q22.1	2.26e-37	1.1255	0.734281	18
ENSG00000188483.8	IER5L	9q34.11	2.31e-37	2.04551	0.643686	4
ENSG00000245614.4	DDX11-AS1	12p11.21	2.38e-37	1.65415	0.66762	NA
ENSG00000147697.9	GSDMC	8q24.21	2.54e-37	3.14538	0.6538	24
ENSG00000249115.9	HAUS5	19q13.12	2.74e-37	1.14703	0.704786	19
ENSG00000130711.5	PRDM12	9q34.12	2.79e-37	2.58647	0.66698	9
ENSG00000204421.3	LY6G6C	6p21.33	2.94e-37	3.25842	0.589371	5
ENSG00000198947.16	DMD	Xp21.2-p21.1	3.07e-37	-2.86603	-0.554209	153
ENSG00000175662.18	TOM1L2	17p11.2	3.07e-37	-1.26545	-0.767703	12
ENSG00000165959.12	CLMN	14q32.13	3.48e-37	-1.30463	-0.760326	27
ENSG00000229960.1	AL590483.1	NA	3.51e-37	3.58651	0.667035	NA
ENSG00000138795.10	LEF1	4q25	3.52e-37	1.95642	0.673781	19
ENSG00000129116.19	PALLD	4q32.3	3.67e-37	-1.64251	-0.511211	32
ENSG00000162437.14	RAVER2	1p31.3	3.67e-37	-1.09222	-0.752309	25
ENSG00000104833.12	TUBB4A	19p13.3	3.71e-37	-3.18277	-0.811066	35
ENSG00000171522.6	PTGER4	5p13.1	3.91e-37	-1.56523	-0.760079	9
ENSG00000160183.17	TMPRSS3	21q22.3	4.01e-37	2.68979	0.643542	17
ENSG00000258077.2	AC078923.1	NA	4.05e-37	5.02887	0.61769	NA
ENSG00000166840.13	GLYATL1	11q12.1	4.52e-37	3.09346	0.613842	9
ENSG00000011198.10	ABHD5	3p21.33	4.55e-37	-1.0524	-0.728161	9
ENSG00000018280.17	SLC11A1	2q35	4.75e-37	2.54497	0.652463	23
ENSG00000070718.12	AP3M2	8p11.21	4.89e-37	1.04914	0.710351	18
ENSG00000103064.15	SLC7A6	16q22.1	5.04e-37	1.17935	0.716071	13
ENSG00000108370.17	RGS9	17q24.1	5.09e-37	-1.69053	-0.813481	27
ENSG00000113946.4	CLDN16	3q28	5.09e-37	2.79723	0.645063	10
ENSG00000181773.7	GPR3	1p36.11	5.15e-37	2.14516	0.692173	10
ENSG00000169989.3	TIGD4	4q31.3	5.23e-37	1.82871	0.658402	13
ENSG00000183914.14	DNAH2	17p13.1	5.52e-37	2.70576	0.630747	103
ENSG00000101084.18	RAB5IF	20q11.23	5.83e-37	3.6682	0.511961	2
ENSG00000116688.18	MFN2	1p36.22	5.91e-37	-0.874724	-0.749705	28
ENSG00000125864.14	BFSP1	20p12.1	6.41e-37	1.79207	0.677477	16
ENSG00000185885.16	IFITM1	11p15.5	6.52e-37	2.1162	0.668192	7
ENSG00000288534.1	AP001931.2	NA	6.52e-37	2.49954	0.653072	NA
ENSG00000046653.15	GPM6B	Xp22.2	6.64e-37	-2.35942	-0.685109	5
ENSG00000146223.16	RPL7L1	6p21.1	6.69e-37	0.791232	0.734429	8
ENSG00000135372.9	NAT10	11p13	6.99e-37	0.937506	0.697476	24
ENSG00000101194.18	SLC17A9	20q13.33	7.04e-37	2.26625	0.670839	20
ENSG00000133316.15	WDR74	11q12.3	7.2e-37	1.18116	0.730924	8
ENSG00000174371.17	EXO1	1q43	7.36e-37	1.37543	0.699206	27
ENSG00000122565.19	CBX3	7p15.2	7.52e-37	1.12591	0.718042	15
ENSG00000049759.19	NEDD4L	18q21.31	7.67e-37	-1.28951	-0.798387	36
ENSG00000120899.18	PTK2B	8p21.2	7.69e-37	-1.33229	-0.762116	38
ENSG00000114767.7	RRP9	3p21.2	8.08e-37	1.37969	0.682749	13
ENSG00000158402.20	CDC25C	5q31.2	8.26e-37	1.21038	0.701036	14
ENSG00000234985.2	AC074085.2	NA	8.39e-37	4.94677	0.443941	5
ENSG00000099901.17	RANBP1	22q11.21	8.49e-37	1.06483	0.736828	10
ENSG00000092931.11	MFSD11	17q25.1-q25.2	8.57e-37	-0.807525	-0.750985	12
ENSG00000182798.10	MAGEB17	Xp22.2	8.6e-37	5.63844	0.444893	NA
ENSG00000164342.13	TLR3	4q35.1	8.69e-37	-1.87711	-0.786392	32
ENSG00000222375.1	RN7SKP127	16p11.2	8.78e-37	-4.60489	-0.807181	NA
ENSG00000107864.15	CPEB3	10q23.32	8.98e-37	-1.37686	-0.810012	22
ENSG00000267432.6	DNAH17-AS1	17q25.3	9.14e-37	4.3806	0.611415	NA
ENSG00000164620.9	RELL2	5q31.3	9.45e-37	2.12556	0.67565	10
ENSG00000185252.19	ZNF74	22q11.21	9.52e-37	1.17737	0.694998	30
ENSG00000265148.6	TSPOAP1-AS1	17q22	9.87e-37	2.31109	0.640236	NA
ENSG00000163681.16	SLMAP	3p14.3	1.03e-36	-1.19399	-0.555747	16
ENSG00000169432.18	SCN9A	2q24.3	1.07e-36	-3.18338	-0.859379	83
ENSG00000100490.9	CDKL1	14q21.3	1.07e-36	-1.46554	-0.786158	27
ENSG00000143375.15	CGN	1q21.3	1.16e-36	-1.46292	-0.657242	29
ENSG00000163467.12	TSACC	1q22	1.18e-36	1.81047	0.670937	5
ENSG00000048540.15	LMO3	12p12.3	1.18e-36	-3.39235	-0.656413	5
ENSG00000134755.17	DSC2	18q12.1	1.26e-36	-1.56216	-0.749734	27
ENSG00000114698.15	PLSCR4	3q24	1.37e-36	-1.50841	-0.797247	12
ENSG00000260924.2	LINC01311	22q11.21	1.37e-36	1.82745	0.659288	NA
ENSG00000170419.11	VSTM2A	7p11.2	1.39e-36	-4.60909	-0.926613	18
ENSG00000132465.12	JCHAIN	4q13.3	1.4e-36	-3.56524	-0.792263	9
ENSG00000135446.17	CDK4	12q14.1	1.42e-36	1.26419	0.699582	6
ENSG00000102048.16	ASB9	Xp22.2	1.42e-36	2.11202	0.663013	9
ENSG00000238062.6	SPATA3-AS1	2q37.1	1.45e-36	2.25946	0.659774	NA
ENSG00000106348.18	IMPDH1	7q32.1	1.53e-36	1.48371	0.701643	9
ENSG00000182199.11	SHMT2	12q13.3	1.58e-36	1.41321	0.690096	14
ENSG00000136457.10	CHAD	17q21.33	1.61e-36	-2.52681	-0.795921	15
ENSG00000163412.13	EIF4E3	3p13	1.62e-36	-1.71532	-0.658963	5
ENSG00000047634.15	SCML1	Xp22.13	1.62e-36	1.66796	0.703588	7
ENSG00000126602.11	TRAP1	16p13.3	1.64e-36	1.31547	0.694887	22
ENSG00000147889.18	CDKN2A	9p21.3	1.64e-36	3.0422	0.611458	12
ENSG00000125148.7	MT2A	16q13	1.79e-36	-2.25136	-0.751057	NA
ENSG00000237978.6	KCNMB2-AS1	3q26.32	1.83e-36	3.89366	0.561651	NA
ENSG00000073536.18	NLE1	17q12	1.91e-36	1.23348	0.670257	19
ENSG00000183475.13	ASB7	15q26.3	2.01e-36	-0.752569	-0.649344	13
ENSG00000076003.5	MCM6	2q21.3	2.01e-36	0.937286	0.71476	28
ENSG00000259120.3	SMIM6	NA	2.08e-36	-1.78921	-0.698492	2
ENSG00000132341.12	RAN	12q24.33	2.27e-36	1.02734	0.71212	11
ENSG00000154556.18	SORBS2	4q35.1	2.35e-36	-2.07014	-0.599182	54
ENSG00000183150.8	GPR19	12p13.1	2.38e-36	1.60285	0.687551	18
ENSG00000168903.9	BTNL3	5q35.3	2.59e-36	-2.71574	-0.788879	16
ENSG00000183763.9	TRAIP	3p21.31	2.59e-36	1.19708	0.713711	16
ENSG00000135828.11	RNASEL	1q25.3	2.65e-36	-1.18865	-0.765957	25
ENSG00000106484.16	MEST	7q32.2	2.65e-36	1.10844	0.677486	12
ENSG00000050405.13	LIMA1	12q13.12	2.9e-36	-1.36057	-0.774868	22
ENSG00000140835.10	CHST4	16q22.2	2.95e-36	4.84829	0.47191	20
ENSG00000171564.12	FGB	4q31.3	3.5e-36	5.58983	0.506263	14
ENSG00000137135.18	ARHGEF39	9p13.3	3.61e-36	1.27995	0.683136	6
ENSG00000104738.18	MCM4	8q11.21	4.04e-36	1.16446	0.70177	27
ENSG00000108405.4	P2RX1	17p13.2	4.27e-36	-2.10218	-0.832169	14
ENSG00000138035.15	PNPT1	2p16.1	4.39e-36	0.941637	0.722197	22
ENSG00000175065.12	DSG4	18q12.1	4.46e-36	2.19003	0.654685	26
ENSG00000114200.10	BCHE	3q26.1	4.55e-36	-3.86081	-0.804854	40
ENSG00000224817.2	AC010789.1	NA	4.56e-36	6.67557	0.513892	NA
ENSG00000179528.16	LBX2	2p13.1	4.62e-36	1.72309	0.678799	7
ENSG00000123500.10	COL10A1	6q22.1	4.81e-36	3.81686	0.724988	11
ENSG00000115657.14	ABCB6	2q35	4.93e-36	2.48131	0.630827	29
ENSG00000236305.1	SLC12A9-AS1	7q22.1	5.1e-36	2.13351	0.650872	NA
ENSG00000115593.15	SMYD1	2p11.2	5.33e-36	-4.59782	-0.519175	27
ENSG00000173145.11	NOC3L	10q23.33	5.51e-36	1.11719	0.71537	27
ENSG00000134222.16	PSRC1	1p13.3	5.7e-36	1.30582	0.682674	7
ENSG00000146477.6	SLC22A3	6q25.3	6.39e-36	1.78191	0.657688	16
ENSG00000205683.11	DPF3	14q24.2	6.87e-36	-2.2432	-0.851392	19
ENSG00000124602.10	UNC5CL	6p21.1	6.93e-36	2.01835	0.740555	20
ENSG00000262172.1	AC116025.2	NA	7.24e-36	4.27073	0.691081	NA
ENSG00000166123.14	GPT2	16q11.2	7.54e-36	1.55908	0.667861	12
ENSG00000114993.17	RTKN	2p13.1	8.1e-36	1.11273	0.688133	24
ENSG00000119203.14	CPSF3	2p25.1	8.42e-36	0.74094	0.73494	14
ENSG00000114790.13	ARHGEF26	3q25.2	8.82e-36	-1.93095	-0.524314	48
ENSG00000163216.7	SPRR2D	1q21.3	8.82e-36	6.66053	0.46372	2
ENSG00000156697.13	UTP14A	Xq26.1	8.98e-36	1.22926	0.71951	16
ENSG00000135632.12	SMYD5	2p13.2	9.16e-36	0.980854	0.716606	14
ENSG00000105982.17	RNF32	7q36.3	9.49e-36	1.38371	0.692086	16
ENSG00000123975.5	CKS2	9q22.2	9.58e-36	1.4651	0.711675	NA
ENSG00000198298.13	ZNF485	10q11.21	9.93e-36	1.16501	0.695429	10
ENSG00000106089.12	STX1A	7q11.23	9.94e-36	1.93006	0.709409	9
ENSG00000137819.14	PAQR5	15q23	1.04e-35	-1.79532	-0.755514	8
ENSG00000152253.9	SPC25	2q24.3	1.04e-35	1.18355	0.706853	7
ENSG00000167701.14	GPT	8q24.3	1.06e-35	-2.81223	-0.83012	23
ENSG00000185420.19	SMYD3	1q44	1.06e-35	0.949038	0.735211	15
ENSG00000056972.20	TRAF3IP2	6q21	1.08e-35	-0.963013	-0.720552	13
ENSG00000161714.12	PLCD3	17q21.31	1.11e-35	-1.69761	-0.69334	14
ENSG00000101138.12	CSTF1	20q13.2-q13.31	1.22e-35	0.83928	0.732133	14
ENSG00000065150.21	IPO5	13q32.2	1.23e-35	0.964496	0.713208	25
ENSG00000139292.13	LGR5	12q21.1	1.23e-35	2.68118	0.564867	23
ENSG00000196497.17	IPO4	14q12	1.26e-35	3.02435	0.586095	23
ENSG00000163794.6	UCN	2p23.3	1.28e-35	2.32318	0.645802	1
ENSG00000225187.1	AC073283.1	NA	1.29e-35	3.55779	0.626841	NA
ENSG00000279806.1	AC018629.1	NA	1.3e-35	3.04364	0.590325	NA
ENSG00000127418.15	FGFRL1	4p16.3	1.3e-35	2.32756	0.656229	19
ENSG00000164076.17	CAMKV	3p21.31	1.32e-35	4.37591	0.500694	18
ENSG00000234175.1	AL355355.2	NA	1.38e-35	-1.69077	-0.681335	NA
ENSG00000226419.8	SLC16A1-AS1	1p13.2	1.45e-35	2.03303	0.662571	NA
ENSG00000169372.13	CRADD	12q22	1.46e-35	-0.927742	-0.703118	11
ENSG00000140104.14	CLBA1	14q32.33	1.56e-35	1.14949	0.725436	8
ENSG00000151229.13	SLC2A13	12q12	1.59e-35	-1.52951	-0.804188	22
ENSG00000105270.15	CLIP3	19q13.12	1.65e-35	-2.02981	-0.639493	24
ENSG00000107719.9	PALD1	10q22.1	1.74e-35	1.84056	0.660999	24
ENSG00000100604.13	CHGA	14q32.12	1.79e-35	-4.51603	-0.884468	13
ENSG00000159167.12	STC1	8p21.2	1.8e-35	2.06977	0.669764	11
ENSG00000108852.15	MPP2	17q21.31	1.81e-35	-2.05282	-0.699094	23
ENSG00000256540.1	AC007406.3	NA	1.81e-35	2.57088	0.657375	NA
ENSG00000162374.18	ELAVL4	1p33-p32.3	1.82e-35	-2.89662	-0.795911	23
ENSG00000204314.12	PRRT1	6p21.32	2.05e-35	-1.80818	-0.777318	17
ENSG00000269516.6	CYP4F23P	19p13.12	2.08e-35	4.15834	0.55939	NA
ENSG00000127586.17	CHTF18	16p13.3	2.09e-35	1.75052	0.67045	24
ENSG00000121621.7	KIF18A	11p14.1	2.16e-35	1.36943	0.707367	30
ENSG00000075914.13	EXOSC7	3p21.31	2.26e-35	1.08485	0.729773	11
ENSG00000152284.5	TCF7L1	2p11.2	2.34e-35	-1.71202	-0.703722	18
ENSG00000096088.16	PGC	6p21.1	2.45e-35	3.83365	0.514896	15
ENSG00000124615.20	MOCS1	6p21.2	2.54e-35	-1.74478	-0.775787	22
ENSG00000198074.10	AKR1B10	7q33	2.57e-35	-3.16315	-0.817082	12
ENSG00000124216.4	SNAI1	20q13.13	2.65e-35	1.6695	0.676115	11
ENSG00000186862.20	PDZD7	10q24.31	2.69e-35	1.96044	0.633995	36
ENSG00000227243.3	SLAMF6P1	1q23.3	2.83e-35	-3.12217	-0.774081	NA
ENSG00000081041.9	CXCL2	4q13.3	2.85e-35	2.31678	0.68742	7
ENSG00000145681.11	HAPLN1	5q14.3	3.14e-35	-2.26947	-0.801731	23
ENSG00000115233.12	PSMD14	2q24.2	3.22e-35	0.878145	0.746936	10
ENSG00000174403.16	MIR1-1HG-AS1	NA	3.43e-35	-3.42587	-0.700287	7
ENSG00000250565.7	ATP6V1E2	2p21|2p16-p12	3.43e-35	1.16525	0.644659	13
ENSG00000143217.9	NECTIN4	1q23.3	3.45e-35	1.90084	0.652478	15
ENSG00000211445.12	GPX3	5q33.1	3.47e-35	-2.27798	-0.795066	12
ENSG00000141668.10	CBLN2	18q22.3	3.57e-35	-2.71908	-0.82796	14
ENSG00000230524.8	COL6A4P1	3p25.1	3.74e-35	2.8457	0.616619	1
ENSG00000147536.12	GINS4	8p11.21	3.81e-35	1.35431	0.68494	9
ENSG00000101407.13	TTI1	20q11.23	3.98e-35	1.07413	0.704074	36
ENSG00000111581.10	NUP107	12q15	4.23e-35	0.946434	0.718194	27
ENSG00000280734.3	LINC01232	13q32.3	4.32e-35	1.86296	0.663727	NA
ENSG00000089327.15	FXYD5	19q13.12	4.35e-35	1.72836	0.66684	7
ENSG00000064787.13	BCAS1	20q13.2	4.39e-35	-2.43008	-0.800261	12
ENSG00000188312.14	CENPP	9q22.31	4.53e-35	1.03625	0.716226	7
ENSG00000251791.1	SCARNA6	2q37.1	4.8e-35	5.93737	0.135209	NA
ENSG00000114023.15	FAM162A	3q21.1	4.99e-35	-1.13679	-0.711424	5
ENSG00000185561.10	TLCD2	17p13.3	5.24e-35	-1.42651	-0.648642	6
ENSG00000134762.17	DSC3	18q12.1	5.38e-35	4.05571	0.485253	25
ENSG00000251307.1	AC026704.1	NA	5.42e-35	2.33113	0.659852	NA
ENSG00000173237.4	C11orf86	11q13.2	5.43e-35	-3.7867	-0.827238	NA
ENSG00000182841.12	RRP7BP	22q13.2	5.64e-35	1.28115	0.715793	NA
ENSG00000128510.12	CPA4	7q32.2	5.64e-35	3.95636	0.577089	10
ENSG00000137767.14	SQOR	15q21.1	5.78e-35	-1.39325	-0.72433	7
ENSG00000270372.1	AL162413.1	NA	5.9e-35	6.65265	0.517217	NA
ENSG00000238133.6	MAP3K20-AS1	2q31.1	6.03e-35	3.71013	0.518744	NA
ENSG00000104549.12	SQLE	8q24.13	6.41e-35	1.50574	0.70512	14
ENSG00000085465.13	OVGP1	1p13.2	6.82e-35	1.50804	0.693675	19
ENSG00000244300.3	GATA2-AS1	3q21.3	7.46e-35	2.59307	0.622745	NA
ENSG00000186912.6	P2RY4	Xq13.1	7.66e-35	-3.37666	-0.716386	15
ENSG00000261236.8	BOP1	8q24.3	8.14e-35	1.82363	0.664615	26
ENSG00000261863.1	LINC01996	17p13.2	8.46e-35	4.77861	0.592681	NA
ENSG00000129667.13	RHBDF2	17q25.1	8.48e-35	1.37457	0.678015	26
ENSG00000134668.12	SPOCD1	1p35.2	8.58e-35	2.1991	0.657679	26
ENSG00000108813.11	DLX4	17q21.33	8.72e-35	2.33386	0.629104	14
ENSG00000127951.8	FGL2	7q11.23	8.81e-35	-2.29278	-0.784777	7
ENSG00000159261.12	CLDN14	21q22.13	8.86e-35	3.17562	0.600022	1
ENSG00000113460.13	BRIX1	5p13.2	9.13e-35	1.14623	0.699709	10
ENSG00000170703.15	TTLL6	17q21.32	9.21e-35	-2.2488	-0.793954	16
ENSG00000205744.10	DENND1C	19p13.3	9.68e-35	-1.06619	-0.658171	25
ENSG00000154274.15	C4orf19	NA	9.7e-35	-1.47059	-0.667697	6
ENSG00000100412.17	ACO2	22q13.2	9.79e-35	-1.15072	-0.767361	13
ENSG00000213293.4	AC012618.1	NA	1.07e-34	4.28495	0.451023	NA
ENSG00000286431.1	BX842570.1	NA	1.13e-34	1.90508	0.641121	NA
ENSG00000203859.10	HSD3B2	1p12	1.13e-34	-5.45797	-0.733876	9
ENSG00000197702.14	PARVA	11p15.3	1.26e-34	-0.868915	-0.563838	7
ENSG00000274997.2	H2AC12	6p22.1	1.26e-34	5.98578	0.17379	8
ENSG00000139200.14	PIANP	12p13.31	1.3e-34	-2.33491	-0.799897	17
ENSG00000243955.6	GSTA1	6p12.2	1.31e-34	-3.85819	-0.660919	8
ENSG00000100292.18	HMOX1	22q12.3	1.32e-34	-1.58044	-0.712753	11
ENSG00000166946.14	CCNDBP1	15q15.2	1.33e-34	-0.876752	-0.736103	11
ENSG00000060762.19	MPC1	6q27	1.36e-34	-1.22569	-0.667679	NA
ENSG00000161798.7	AQP5	12q13.12	1.39e-34	5.09304	0.370892	2
ENSG00000184489.12	PTP4A3	8q24.3	1.44e-34	2.21461	0.663769	8
ENSG00000189280.3	GJB5	1p34.3	1.44e-34	4.26279	0.500628	8
ENSG00000213246.7	SUPT4H1	17q22	1.48e-34	3.3445	0.608687	2
ENSG00000082641.16	NFE2L1	17q21.32	1.52e-34	-0.883272	-0.743968	26
ENSG00000260942.1	CAPN10-DT	2q37.3	1.53e-34	1.48063	0.644741	NA
ENSG00000162373.13	BEND5	1p33	1.55e-34	-2.32716	-0.740067	23
ENSG00000183579.16	ZNRF3	22q12.1	1.59e-34	1.52635	0.649986	33
ENSG00000114166.8	KAT2B	3p24.3	1.65e-34	-1.7319	-0.749316	53
ENSG00000066468.23	FGFR2	10q26.13	1.76e-34	-2.34982	-0.810499	33
ENSG00000143061.18	IGSF3	1p13.1	1.77e-34	-1.25297	-0.700136	40
ENSG00000125450.11	NUP85	17q25.1	1.81e-34	0.756841	0.726928	22
ENSG00000275491.1	LINC01730	20p13	1.81e-34	3.20343	0.642496	NA
ENSG00000174099.12	MSRB3	12q14.3	1.92e-34	-2.3127	-0.582414	20
ENSG00000204933.3	CD177P1	19q13.31	1.96e-34	-5.66983	-0.766814	NA
ENSG00000101144.13	BMP7	20q13.31	1.96e-34	3.03108	0.543125	29
ENSG00000119969.15	HELLS	10q23.33	2.07e-34	1.46206	0.6903	22
ENSG00000213144.2	AC084880.1	NA	2.1e-34	-2.09397	-0.458356	NA
ENSG00000080819.9	CPOX	3q11.2	2.2e-34	0.816181	0.70376	14
ENSG00000123091.5	RNF11	1p32.3	2.35e-34	-0.947399	-0.702265	3
ENSG00000227210.2	AC079145.1	NA	2.38e-34	2.80337	0.624198	NA
ENSG00000259225.7	LINC02345	15q14	2.42e-34	3.73594	0.578857	NA
ENSG00000101190.13	TCFL5	20q13.33	2.45e-34	1.328	0.692108	20
ENSG00000259862.1	AC026336.2	NA	2.52e-34	5.00405	0.610416	NA
ENSG00000109805.10	NCAPG	4p15.31	2.56e-34	1.25375	0.692572	29
ENSG00000087116.16	ADAMTS2	5q35.3	2.61e-34	2.24269	0.621921	95
ENSG00000072195.15	SPEG	2q35	2.64e-34	-2.94306	-0.605941	121
ENSG00000125531.7	FNDC11	20q13.33	2.78e-34	2.55707	0.614294	9
ENSG00000100146.18	SOX10	22q13.1	2.8e-34	-3.66153	-0.847473	21
ENSG00000205922.5	ONECUT3	19p13.3	2.8e-34	6.36462	0.39104	8
ENSG00000198901.14	PRC1	15q26.1	2.81e-34	2.35464	0.603797	20
ENSG00000167968.13	DNASE1L2	16p13.3	3.02e-34	2.42805	0.627944	11
ENSG00000104907.12	TRMT1	19p13.13	3.15e-34	1.29379	0.699532	17
ENSG00000197208.6	SLC22A4	5q31.1	3.16e-34	-1.81627	-0.562212	28
ENSG00000184956.16	MUC6	11p15.5	3.18e-34	5.16512	0.244663	55
ENSG00000090659.18	CD209	19p13.2	3.18e-34	-2.2226	-0.820873	12
ENSG00000270460.1	AC106900.1	NA	3.25e-34	2.39108	0.630629	NA
ENSG00000139567.13	ACVRL1	12q13.13	3.27e-34	-1.58086	-0.760871	14
ENSG00000158042.9	MRPL17	11p15.4	3.31e-34	1.18646	0.646752	3
ENSG00000198523.6	PLN	6q22.31	3.39e-34	-3.19695	-0.614116	7
ENSG00000142619.4	PADI3	1p36.13	3.49e-34	4.66215	0.407177	23
ENSG00000186594.14	MIR22HG	17p13.3	3.64e-34	-1.56525	-0.554904	NA
ENSG00000151364.17	KCTD14	11q14.1	3.69e-34	1.64377	0.654494	7
ENSG00000177788.6	AL162595.1	NA	3.75e-34	1.53602	0.598039	NA
ENSG00000120756.13	PLS1	3q23	3.75e-34	-1.35135	-0.690189	20
ENSG00000267288.2	AC138150.2	NA	3.92e-34	2.19865	0.639767	NA
ENSG00000138346.15	DNA2	10q21.3	4e-34	1.2963	0.702251	28
ENSG00000078579.9	FGF20	8p22	4e-34	6.40527	0.446647	11
ENSG00000242125.3	SNHG3	1p35.3	4.18e-34	1.57132	0.628543	NA
ENSG00000164237.9	CMBL	5p15.2	4.49e-34	-1.83871	-0.731525	9
ENSG00000245870.4	LINC00682	4p13	4.67e-34	-4.49791	-0.821205	NA
ENSG00000255112.3	CHMP1B	18p11.21	4.94e-34	-0.940739	-0.683377	7
ENSG00000287156.1	AL138479.2	NA	4.96e-34	2.39106	0.615875	NA
ENSG00000243479.3	MNX1-AS1	7q36.3	5.31e-34	1.86953	0.63601	NA
ENSG00000198088.10	NUP62CL	Xq22.3	5.52e-34	1.47713	0.678808	2
ENSG00000285756.2	BX890604.1	NA	5.79e-34	1.44912	0.677232	NA
ENSG00000234912.12	SNHG20	17q25.2	6.35e-34	1.31343	0.622278	NA
ENSG00000232442.1	MHENCR	20q13.33	6.62e-34	1.86803	0.637378	NA
ENSG00000052749.14	RRP12	10q24.1	7.08e-34	1.26045	0.657077	22
ENSG00000147576.17	ADHFE1	8q13.1	7.22e-34	-2.24726	-0.768344	16
ENSG00000075702.18	WDR62	19q13.12	7.23e-34	1.61941	0.691867	34
ENSG00000124743.6	KLHL31	6p12.1	7.67e-34	1.9756	0.622109	18
ENSG00000148357.16	HMCN2	9q34.11	7.67e-34	-2.37883	-0.742194	35
ENSG00000198160.15	MIER1	1p31.3	7.89e-34	-1.23371	-0.75786	15
ENSG00000145687.16	SSBP2	5q14.1	7.99e-34	-1.89983	-0.761112	13
ENSG00000165935.9	SMCO2	12p11.23	8.27e-34	2.71621	0.657462	4
ENSG00000273723.1	SUGT1-DT	13q14.3	8.34e-34	1.90555	0.637881	NA
ENSG00000147274.14	RBMX	Xq26.3	8.42e-34	0.602009	0.717906	11
ENSG00000184347.15	SLIT3	5q34-q35.1	8.51e-34	-2.49761	-0.797877	65
ENSG00000165138.18	ANKS6	9q22.33	8.69e-34	0.985003	0.69476	30
ENSG00000170779.11	CDCA4	14q32.33	9e-34	1.39192	0.672047	14
ENSG00000229155.1	LINC02038	3q29	9.57e-34	-1.73323	-0.64672	NA
ENSG00000207008.1	SNORA54	11p15.4	9.63e-34	9.25164	0.102691	NA
ENSG00000169410.10	PTPN9	15q24.2	9.76e-34	-0.606819	-0.737611	16
ENSG00000149609.6	C20orf144	20q11.22	9.95e-34	2.43221	0.633756	NA
ENSG00000254256.1	RPSAP71	5q35.1	1.13e-33	6.51493	0.513558	NA
ENSG00000261587.2	TMEM249	8q24.3	1.18e-33	4.20046	0.558002	3
ENSG00000169016.17	E2F6	2p25.1	1.19e-33	0.814636	0.717194	5
ENSG00000088451.11	TGDS	13q32.1	1.25e-33	1.15649	0.706661	7
ENSG00000196620.10	UGT2B15	4q13.2	1.27e-33	-3.37834	-0.696988	23
ENSG00000262768.2	AC100791.2	NA	1.28e-33	4.36735	0.628746	NA
ENSG00000139117.14	CPNE8	12q12	1.29e-33	-1.9275	-0.804782	19
ENSG00000170293.9	CMTM8	3p22.3	1.35e-33	1.18877	0.682369	4
ENSG00000136274.9	NACAD	7p13	1.39e-33	-2.18257	-0.726655	21
ENSG00000242575.1	TUBAP13	2q23.3	1.39e-33	5.6404	0.521693	NA
ENSG00000171759.10	PAH	12q23.2	1.43e-33	4.17682	0.583603	23
ENSG00000196460.14	RFX8	2q11.2	1.47e-33	3.17753	0.605404	9
ENSG00000122133.17	PAEP	9q34.3	1.55e-33	4.84808	0.514994	4
ENSG00000100647.8	SUSD6	14q24.1	1.55e-33	-1.0308	-0.593224	9
ENSG00000179520.11	SLC17A8	12q23.1	1.62e-33	-4.9244	-0.874017	17
ENSG00000073737.17	DHRS9	2q31.1	1.75e-33	-3.23432	-0.785759	11
ENSG00000285108.1	AC103718.1	NA	1.75e-33	3.68001	0.59198	NA
ENSG00000142700.12	DMRTA2	1p32.3	1.77e-33	5.0851	0.443346	15
ENSG00000204839.9	MROH6	8q24.3	1.81e-33	2.20143	0.609631	10
ENSG00000106853.20	PTGR1	9q31.3	1.87e-33	-1.17801	-0.640123	12
ENSG00000143493.13	INTS7	1q32.3	1.97e-33	0.722968	0.70228	29
ENSG00000259823.6	LYPD8	1q44	2.07e-33	-3.54227	-0.788299	2
ENSG00000141076.18	UTP4	16q22.1	2.1e-33	0.916497	0.701658	25
ENSG00000159217.10	IGF2BP1	17q21.32	2.11e-33	4.9147	0.378887	38
ENSG00000123179.14	EBPL	13q14.2	2.26e-33	1.12899	0.673696	12
ENSG00000223392.1	CLDN10-AS1	13q32.1	2.3e-33	5.45376	0.520391	NA
ENSG00000163686.15	ABHD6	3p14.3	2.33e-33	-0.968878	-0.69962	8
ENSG00000234929.2	AC018685.2	NA	2.34e-33	5.87553	0.531647	NA
ENSG00000276672.1	AL161891.1	NA	2.35e-33	1.95631	0.643284	NA
ENSG00000229950.1	TFAP2A-AS1	6p24.3	2.35e-33	3.57358	0.561606	NA
ENSG00000241635.8	UGT1A1	2q37.1	2.41e-33	-2.94421	-0.748774	11
ENSG00000198650.11	TAT	16q22.2	2.55e-33	-3.38781	-0.819925	21
ENSG00000204710.2	SPDYC	11q13.1	2.63e-33	3.40226	0.541764	8
ENSG00000086712.13	TXLNG	Xp22.2	2.72e-33	1.13852	0.697506	13
ENSG00000100485.12	SOS2	14q21.3	2.74e-33	-1.1673	-0.712741	34
ENSG00000149260.18	CAPN5	11q13.5	2.84e-33	-1.51318	-0.721187	26
ENSG00000101444.13	AHCY	20q11.22	2.88e-33	1.62133	0.665807	13
ENSG00000169248.13	CXCL11	4q21.1	2.89e-33	3.22945	0.656147	8
ENSG00000167798.17	C3P1	19p13.2	3.15e-33	5.78286	0.491644	11
ENSG00000175600.16	SUGCT	7p14.1	3.2e-33	-1.90949	-0.779488	14
ENSG00000110104.13	CCDC86	11q12.2	3.25e-33	1.30563	0.657793	7
ENSG00000079462.8	PAFAH1B3	19q13.2	3.46e-33	1.72503	0.651467	3
ENSG00000188293.6	IGFL1	19q13.32	3.5e-33	6.41941	0.444691	4
ENSG00000136052.9	SLC41A2	12q23.3	3.51e-33	-1.48954	-0.762339	13
ENSG00000214357.9	NEURL1B	5q35.1	3.61e-33	-1.45252	-0.624932	12
ENSG00000268812.3	AC004264.1	NA	3.61e-33	1.99989	0.642117	NA
ENSG00000169116.11	PARM1	4q13.3	3.8e-33	-1.59127	-0.709875	9
ENSG00000119547.6	ONECUT2	18q21.31	3.82e-33	2.76222	0.572812	18
ENSG00000140497.16	SCAMP2	15q24.1	3.83e-33	-1.11598	-0.691873	8
ENSG00000174206.13	C12orf66	NA	3.83e-33	0.895949	0.708613	13
ENSG00000132514.14	CLEC10A	17p13.1	3.88e-33	-2.50638	-0.819693	13
ENSG00000166261.11	ZNF202	11q24.1	3.96e-33	0.784717	0.708817	16
ENSG00000213397.10	HAUS7	Xq28	3.98e-33	1.83571	0.67	14
ENSG00000182175.14	RGMA	15q26.1	4.06e-33	-2.49181	-0.745436	19
ENSG00000166501.14	PRKCB	16p12.2-p12.1	4.07e-33	-2.24041	-0.786377	47
ENSG00000205361.8	MT1DP	16q13	4.21e-33	-2.43326	-0.686267	NA
ENSG00000076513.17	ANKRD13A	12q24.11	4.22e-33	-0.834393	-0.757117	20
ENSG00000198203.10	SULT1C2	2q12.3	4.25e-33	2.69992	0.624027	7
ENSG00000064102.15	INTS13	12p11.23	4.31e-33	1.06881	0.700182	25
ENSG00000100814.18	CCNB1IP1	14q11.2	4.33e-33	1.04919	0.702058	8
ENSG00000010319.7	SEMA3G	3p21.1	4.42e-33	-1.98574	-0.767475	24
ENSG00000141505.12	ASGR1	17p13.1	4.43e-33	2.53019	0.60811	2
ENSG00000119138.4	KLF9	9q21.12	4.54e-33	-1.72174	-0.726024	8
ENSG00000198961.10	PJA2	5q21.3	4.54e-33	-1.22424	-0.756389	14
ENSG00000222019.7	URAHP	16q24.3	4.58e-33	2.01295	0.64416	NA
ENSG00000132640.15	BTBD3	20p12.2	4.97e-33	-1.07875	-0.683642	21
ENSG00000251095.7	AC093866.1	NA	4.97e-33	6.09401	0.438955	NA
ENSG00000172216.6	CEBPB	20q13.13	5.38e-33	1.47825	0.680776	2
ENSG00000169548.3	ZNF280A	22q11.22	5.96e-33	5.30059	0.559217	18
ENSG00000103710.11	RASL12	15q22.31	6.05e-33	-1.63932	-0.509073	9
ENSG00000115993.13	TRAK2	2q33.1	6.44e-33	-1.0061	-0.753304	24
ENSG00000035403.18	VCL	10q22.2	6.72e-33	-1.13929	-0.535848	24
ENSG00000112655.16	PTK7	6p21.1	6.79e-33	2.0116	0.585472	29
ENSG00000138363.15	ATIC	2q35	6.87e-33	0.906648	0.679378	31
ENSG00000261008.7	LINC01572	16q22.2	6.88e-33	2.70516	0.598517	NA
ENSG00000026036.22	RTEL1-TNFRSF6B	20q13.33	6.94e-33	2.12567	0.644638	NA
ENSG00000166226.13	CCT2	12q15	7.73e-33	1.00121	0.732305	12
ENSG00000228358.6	LINC02263	4q26	7.78e-33	5.97711	0.497372	NA
ENSG00000260173.1	AC020779.2	NA	7.78e-33	-2.61574	-0.720615	NA
ENSG00000124942.14	AHNAK	11q12.3	7.84e-33	-1.91698	-0.66452	95
ENSG00000223573.7	TINCR	19p13.3	8e-33	-2.9256	-0.796439	1
ENSG00000286449.1	AC016590.4	NA	8.18e-33	-3.42863	-0.585395	NA
ENSG00000198169.9	ZNF251	8q24.3	8.3e-33	1.12328	0.691056	21
ENSG00000165526.9	RPUSD4	11q24.2	8.41e-33	0.831749	0.66648	16
ENSG00000254548.1	AC105219.1	NA	8.56e-33	4.51625	0.616818	NA
ENSG00000214575.9	CPEB1	15q25.2	8.8e-33	-2.80487	-0.722187	25
ENSG00000166391.15	MOGAT2	11q13.5	8.85e-33	-2.79005	-0.782513	14
ENSG00000270403.1	AP001554.1	NA	8.98e-33	-3.24567	-0.777362	NA
ENSG00000113790.11	EHHADH	3q27.2	9.1e-33	-1.19311	-0.724673	17
ENSG00000215866.8	LINC01356	1p13.2	9.46e-33	2.38901	0.594863	NA
ENSG00000287401.1	AC034139.1	NA	9.71e-33	-1.88007	-0.690308	NA
ENSG00000166415.15	WDR72	15q21.3	9.79e-33	3.2267	0.544357	36
ENSG00000015592.16	STMN4	8p21.2	9.83e-33	-3.99138	-0.851852	13
ENSG00000128944.13	KNSTRN	15q15.1	9.95e-33	1.07814	0.706062	14
ENSG00000256916.1	AP000851.1	NA	1.02e-32	5.20065	0.510232	NA
ENSG00000143067.5	ZNF697	1p12	1.05e-32	1.37194	0.670605	18
ENSG00000162852.14	CNST	1q44	1.06e-32	-0.876466	-0.766937	17
ENSG00000250920.3	AC105460.1	NA	1.06e-32	7.64537	0.364208	NA
ENSG00000121067.19	SPOP	17q21.33	1.08e-32	-0.675195	-0.511852	7
ENSG00000106263.18	EIF3B	7p22.3	1.11e-32	1.05665	0.693839	23
ENSG00000288675.1	AP006621.6	NA	1.12e-32	1.92663	0.661528	NA
ENSG00000162009.8	SSTR5	16p13.3	1.14e-32	4.08051	0.491378	14
ENSG00000275437.1	AL121832.3	NA	1.14e-32	1.9266	0.62559	NA
ENSG00000277223.1	AC090116.1	NA	1.14e-32	4.38313	0.537712	NA
ENSG00000218358.2	RAET1K	6q25.1	1.16e-32	3.07819	0.616415	NA
ENSG00000140525.19	FANCI	15q26.1	1.17e-32	1.1278	0.703211	23
ENSG00000072864.16	NDE1	16p13.11	1.18e-32	0.844824	0.715326	17
ENSG00000149658.18	YTHDF1	20q13.33	1.19e-32	0.957277	0.677568	15
ENSG00000165861.14	ZFYVE1	14q24.2	1.24e-32	-0.899359	-0.747599	21
ENSG00000132517.15	SLC52A1	17p13.2	1.24e-32	-2.63825	-0.649641	14
ENSG00000287641.1	AC007483.1	NA	1.26e-32	5.10951	0.578761	NA
ENSG00000137203.15	TFAP2A	6p24.3	1.27e-32	3.1011	0.536329	26
ENSG00000214612.3	RPS19P1	20p11.23	1.27e-32	3.57073	0.500291	NA
ENSG00000120068.7	HOXB8	17q21.32	1.28e-32	2.72617	0.522923	2
ENSG00000121671.12	CRY2	11p11.2	1.34e-32	-0.862142	-0.699932	12
ENSG00000187942.12	LDLRAD2	1p36.12	1.35e-32	-1.96211	-0.626796	8
ENSG00000273374.1	AC069222.1	NA	1.36e-32	2.71499	0.588761	NA
ENSG00000140682.19	TGFB1I1	16p11.2	1.38e-32	-1.64366	-0.509028	15
ENSG00000185105.5	MYADML2	17q25.3	1.39e-32	3.26475	0.594201	4
ENSG00000135333.14	EPHA7	6q16.1	1.41e-32	-3.41883	-0.735137	51
ENSG00000156966.7	B3GNT7	2q37.1|2q37.1	1.52e-32	-3.14742	-0.742678	20
ENSG00000287566.1	AL732437.3	NA	1.64e-32	3.70687	0.522753	NA
ENSG00000197168.13	NEK5	13q14.3	1.64e-32	2.119	0.636161	35
ENSG00000130600.19	H19	11p15.5	1.65e-32	3.80756	0.49568	NA
ENSG00000260273.1	AL359711.2	NA	1.67e-32	-1.54058	-0.570457	NA
ENSG00000280219.1	AC093908.1	NA	1.67e-32	3.05691	0.545161	NA
ENSG00000125851.10	PCSK2	20p12.1	1.74e-32	-4.73658	-0.904049	26
ENSG00000162139.10	NEU3	11q13.4	1.76e-32	0.881074	0.672116	6
ENSG00000112742.10	TTK	6q14.1	1.77e-32	1.29176	0.674703	64
ENSG00000263325.1	AC003965.2	NA	1.77e-32	3.31355	0.630397	NA
ENSG00000174944.9	P2RY14	3q25.1	1.78e-32	-2.27034	-0.804805	15
ENSG00000184012.13	TMPRSS2	21q22.3	1.8e-32	-1.45244	-0.639864	17
ENSG00000176148.16	TCP11L1	11p13	1.82e-32	-1.17527	-0.713549	9
ENSG00000235269.2	LINC02331	14q22.2	1.83e-32	4.18521	0.515085	NA
ENSG00000126947.13	ARMCX1	Xq22.1	1.84e-32	-1.8019	-0.68817	24
ENSG00000105696.9	TMEM59L	19p13.11	1.89e-32	-2.8994	-0.787856	13
ENSG00000269978.1	AL359881.1	NA	1.95e-32	4.46739	0.634065	NA
ENSG00000105974.13	CAV1	7q31.2	1.97e-32	-1.9111	-0.611731	4
ENSG00000016402.13	IL20RA	6q23.3	2.02e-32	1.38858	0.59319	17
ENSG00000129250.12	KIF1C	17p13.2	2.02e-32	-1.03705	-0.765346	25
ENSG00000151090.20	THRB	3p24.2	2.09e-32	-2.38012	-0.776347	35
ENSG00000135747.11	ZNF670-ZNF695	1q44	2.18e-32	2.65947	0.627165	NA
ENSG00000164045.12	CDC25A	3p21.31	2.21e-32	1.20611	0.64944	19
ENSG00000184162.15	NR2C2AP	19p13.11	2.22e-32	1.10265	0.678209	6
ENSG00000115866.11	DARS1	2q21.3	2.23e-32	0.826594	0.697036	4
ENSG00000166510.14	CCDC68	18q21.2	2.32e-32	-1.94527	-0.787616	3
ENSG00000258551.6	CRAT37	15q26.1	2.47e-32	5.46907	0.459382	NA
ENSG00000166508.18	MCM7	7q22.1	2.47e-32	1.20878	0.675795	31
ENSG00000132915.11	PDE6A	5q32	2.53e-32	-3.12069	-0.854078	27
ENSG00000280186.1	AL359258.3	NA	2.77e-32	-1.71117	-0.670517	NA
ENSG00000100079.7	LGALS2	22q13.1	2.95e-32	-2.77909	-0.753735	4
ENSG00000177181.15	RIMKLA	1p34.2	2.95e-32	-1.52497	-0.627603	12
ENSG00000118432.12	CNR1	6q15	2.96e-32	-3.38237	-0.827541	28
ENSG00000162006.9	MSLNL	16p13.3	2.99e-32	5.58583	0.523358	19
ENSG00000165462.5	PHOX2A	11q13.4	3.09e-32	-3.60424	-0.810281	9
ENSG00000213713.3	PIGCP1	11p13	3.1e-32	-1.25174	-0.706302	NA
ENSG00000174514.13	MFSD4A	1q32.1	3.11e-32	-2.18219	-0.716264	11
ENSG00000100625.9	SIX4	14q23.1	3.11e-32	2.73069	0.579505	30
ENSG00000165449.11	SLC16A9	10q21.2	3.21e-32	-2.28756	-0.741944	11
ENSG00000150527.17	MIA2	14q21.1	3.36e-32	-1.27306	-0.596583	55
ENSG00000287750.1	AL353572.4	NA	3.45e-32	-2.43866	-0.747325	NA
ENSG00000108018.15	SORCS1	10q25.1	3.51e-32	-3.53247	-0.822784	79
ENSG00000205293.5	LINC01602	8q12.1	3.75e-32	5.76908	0.47696	NA
ENSG00000189046.11	ALKBH2	12q24.11	3.79e-32	1.15027	0.676605	5
ENSG00000141639.12	MAPK4	18q21.1-q21.2	3.99e-32	-3.7085	-0.716808	19
ENSG00000143171.13	RXRG	1q23.3	4e-32	-3.38218	-0.885764	39
ENSG00000113594.10	LIFR	5p13.1	4.33e-32	-2.74036	-0.83453	60
ENSG00000040275.17	SPDL1	5q35.1	4.45e-32	1.09716	0.692062	22
ENSG00000163577.8	EIF5A2	3q26.2	4.48e-32	1.24785	0.671037	5
ENSG00000197498.13	RPF2	6q21	4.66e-32	0.927675	0.694681	11
ENSG00000166682.13	TMPRSS5	11q23.2	4.67e-32	3.12988	0.528451	10
ENSG00000109132.7	PHOX2B	4p13	4.67e-32	-4.48116	-0.829493	20
ENSG00000253844.1	AC064807.2	NA	4.8e-32	3.77112	0.579591	NA
ENSG00000093167.18	LRRFIP2	3p22.2	4.99e-32	-0.862113	-0.711812	26
ENSG00000172828.13	CES3	16q22.1	5.03e-32	-2.24334	-0.751158	28
ENSG00000153786.13	ZDHHC7	16q24.1	5.25e-32	-0.714538	-0.69432	29
ENSG00000236311.6	TLX1NB	10q24.31	5.26e-32	3.23569	0.589254	6
ENSG00000149577.16	SIDT2	11q23.3	5.29e-32	-1.12994	-0.756766	23
ENSG00000100614.18	PPM1A	14q23.1	5.43e-32	-0.865716	-0.763684	17
ENSG00000278705.1	H4C2	6p22.2	5.59e-32	6.24881	0.187699	6
ENSG00000261105.6	LMO7-AS1	13q22.2	5.62e-32	2.9225	0.569367	NA
ENSG00000134070.5	IRAK2	3p25.3	5.75e-32	1.57659	0.683456	16
ENSG00000129518.9	EAPP	14q13.1	5.89e-32	-0.899615	-0.692711	8
ENSG00000111863.13	ADTRP	6p24.1	5.92e-32	-2.92087	-0.796265	7
ENSG00000078549.15	ADCYAP1R1	7p14.3	6.55e-32	-3.81339	-0.789903	20
ENSG00000137168.8	PPIL1	6p21.2	6.55e-32	1.09814	0.720449	7
ENSG00000012504.15	NR1H4	12q23.1	6.64e-32	-3.91718	-0.751286	23
ENSG00000101558.14	VAPA	18p11.22	7.07e-32	-0.889887	-0.752802	8
ENSG00000133878.9	DUSP26	8p12	8.1e-32	-2.60269	-0.814526	4
ENSG00000151892.15	GFRA1	10q25.3	8.39e-32	-2.80148	-0.8175	36
ENSG00000233845.1	AC093732.1	NA	8.39e-32	4.35088	0.580605	NA
ENSG00000163687.14	DNASE1L3	3p14.3	8.93e-32	-3.04551	-0.830234	8
ENSG00000176658.17	MYO1D	17q11.2	8.93e-32	-1.19986	-0.700605	29
ENSG00000259439.2	LINC01833	2p21	9.09e-32	4.60585	0.480767	NA
ENSG00000106483.12	SFRP4	7p14.1	9.37e-32	3.16224	0.52803	27
ENSG00000172005.11	MAL	2q11.1	9.81e-32	-3.10535	-0.860698	6
ENSG00000166896.9	ATP23	12q14.1	1.01e-31	-0.904619	-0.69184	3
ENSG00000154734.16	ADAMTS1	21q21.3	1.04e-31	-1.93802	-0.604401	44
ENSG00000105185.12	PDCD5	19q13.11	1.06e-31	1.01347	0.721615	4
ENSG00000158458.21	NRG2	5q31.2	1.09e-31	-2.74164	-0.738717	30
ENSG00000286266.1	AC104370.1	NA	1.13e-31	5.01469	0.516134	NA
ENSG00000196990.9	FAM163B	9q34.2	1.16e-31	-2.9301	-0.657199	12
ENSG00000164163.11	ABCE1	4q31.21	1.19e-31	1.02823	0.683859	17
ENSG00000135447.17	PPP1R1A	12q13.2	1.21e-31	-3.47232	-0.618302	6
ENSG00000265683.1	SYPL1P2	17q11.1	1.21e-31	2.58279	0.629089	NA
ENSG00000196366.3	C9orf163	9q34.3	1.3e-31	1.98917	0.621992	6
ENSG00000118705.17	RPN2	20q11.23	1.3e-31	0.901876	0.692214	13
ENSG00000182492.16	BGN	Xq28	1.34e-31	2.36547	0.596838	17
ENSG00000075188.9	NUP37	12q23.2	1.37e-31	0.941856	0.71055	9
ENSG00000129473.11	BCL2L2	14q11.2	1.39e-31	-0.876591	-0.590649	6
ENSG00000286133.2	AC093817.2	NA	1.41e-31	6.24974	0.500864	NA
ENSG00000265194.1	AL359922.2	NA	1.42e-31	3.26816	0.516137	NA
ENSG00000167393.18	PPP2R3B	X;Y	1.48e-31	1.48563	0.672075	30
ENSG00000227992.1	AC108463.1	NA	1.67e-31	2.44768	0.627494	NA
ENSG00000123989.14	CHPF	2q35	1.71e-31	1.64531	0.600856	15
ENSG00000182107.7	TMEM30B	14q23.1	1.75e-31	-1.18999	-0.57564	4
ENSG00000284753.2	EEF1AKMT4	3q27.1	1.76e-31	1.71023	0.643964	5
ENSG00000281756.1	C2-AS1	6p21.33	1.77e-31	3.49576	0.645708	NA
ENSG00000102393.14	GLA	Xq22.1	1.83e-31	1.0541	0.701818	13
ENSG00000236347.1	AL513123.1	NA	1.86e-31	3.78614	0.602094	NA
ENSG00000178573.7	MAF	16q23.2	1.87e-31	-1.69836	-0.734296	28
ENSG00000112118.20	MCM3	6p12.2	1.89e-31	0.93904	0.689877	14
ENSG00000243742.5	RPLP0P2	11q12.2	1.9e-31	2.03294	0.640294	NA
ENSG00000227925.2	LINC01655	1q41	1.9e-31	5.06544	0.564307	NA
ENSG00000088305.18	DNMT3B	20q11.21	1.94e-31	1.56369	0.656647	42
ENSG00000118113.12	MMP8	11q22.2	1.96e-31	4.52409	0.504882	15
ENSG00000180176.15	TH	11p15.5	1.97e-31	3.29627	0.580848	22
ENSG00000287281.1	AC012101.2	NA	2.02e-31	-3.63097	-0.595709	NA
ENSG00000103494.15	RPGRIP1L	16q12.2	2.06e-31	1.22098	0.694145	37
ENSG00000136144.12	RCBTB1	13q14.2	2.08e-31	1.06272	0.69291	11
ENSG00000256298.1	AC135388.1	NA	2.08e-31	5.35039	0.560456	NA
ENSG00000153902.14	LGI4	19q13.12|19q13.11	2.11e-31	-2.18062	-0.786567	20
ENSG00000258987.2	AL132642.1	NA	2.17e-31	-3.38858	-0.689922	NA
ENSG00000149575.9	SCN2B	11q23.3	2.22e-31	-3.33644	-0.766736	13
ENSG00000116337.19	AMPD2	1p13.3	2.4e-31	1.07128	0.664022	32
ENSG00000139146.14	SINHCAF	12p11.21	2.46e-31	1.12332	0.66665	9
ENSG00000106034.18	CPED1	7q31.31	2.49e-31	-2.22739	-0.643564	42
ENSG00000114554.11	PLXNA1	3q21.3	2.58e-31	1.23565	0.662354	71
ENSG00000130766.5	SESN2	1p35.3	2.73e-31	-1.20376	-0.627976	18
ENSG00000274270.1	AL137060.3	NA	2.77e-31	1.98766	0.629135	NA
ENSG00000237643.2	AL365226.1	NA	2.99e-31	4.29589	0.466734	NA
ENSG00000166920.13	C15orf48	15q21.1	3.17e-31	-2.13426	-0.759026	2
ENSG00000196550.10	FAM72A	1q32.1	3.2e-31	1.76874	0.606134	5
ENSG00000179041.4	RRS1	8q13.1	3.23e-31	1.34801	0.616696	10
ENSG00000261798.1	AL033527.2	NA	3.35e-31	2.24482	0.623983	NA
ENSG00000205795.4	CYS1	2p25.1	3.37e-31	-2.11926	-0.647764	2
ENSG00000001497.18	LAS1L	Xq12	3.4e-31	0.997152	0.701287	19
ENSG00000112761.21	CCN6	6q21	3.41e-31	4.83078	0.429989	21
ENSG00000048462.11	TNFRSF17	16p13.13	3.54e-31	-2.97269	-0.814324	6
ENSG00000135052.16	GOLM1	9q21.33	3.58e-31	-1.28769	-0.691925	14
ENSG00000099866.15	MADCAM1	19p13.3	3.72e-31	-2.36239	-0.786248	6
ENSG00000023902.14	PLEKHO1	1q21.2	3.79e-31	-1.54771	-0.538341	15
ENSG00000233828.5	MIR4280HG	5q14.3	3.81e-31	3.39708	0.550565	NA
ENSG00000154889.17	MPPE1	18p11.21	3.92e-31	-0.937909	-0.668841	9
ENSG00000284946.1	AC068831.6	NA	4.07e-31	1.81962	0.629533	NA
ENSG00000269821.1	KCNQ1OT1	11p15.5	4.12e-31	3.10082	0.551813	NA
ENSG00000147789.15	ZNF7	8q24.3	4.3e-31	0.890063	0.716296	37
ENSG00000174827.14	PDZK1	1q21.1	4.37e-31	-2.55619	-0.458907	12
ENSG00000268941.2	LINC01711	20q13.32	4.42e-31	3.87884	0.639845	NA
ENSG00000269399.2	AC008764.6	NA	4.43e-31	1.44388	0.622001	NA
ENSG00000280997.1	CCAT2	8q24.21	4.53e-31	5.28571	0.478802	NA
ENSG00000181826.10	RELL1	4p14	4.58e-31	-1.41596	-0.755091	10
ENSG00000137054.16	POLR1E	9p13.2	4.69e-31	0.793748	0.688495	13
ENSG00000234814.8	SVIL2P	10p11.23	4.7e-31	-2.1304	-0.444594	2
ENSG00000106688.12	SLC1A1	9p24.2	4.74e-31	-1.90314	-0.674034	25
ENSG00000203805.11	PLPP4	10q26.12	4.79e-31	2.8165	0.583058	11
ENSG00000156030.13	MIDEAS	14q24.3	4.97e-31	-1.10402	-0.736583	66
ENSG00000145362.20	ANK2	4q25-q26	5.09e-31	-2.85542	-0.749188	131
ENSG00000245970.2	AP003352.1	NA	5.24e-31	1.66341	0.627103	NA
ENSG00000103184.12	SEC14L5	16p13.3	5.26e-31	-2.40838	-0.785746	32
ENSG00000115541.11	HSPE1	2q33.1	5.34e-31	1.33577	0.666445	1
ENSG00000071967.12	CYBRD1	2q31.1	5.41e-31	-1.95868	-0.718927	11
ENSG00000162493.16	PDPN	1p36.21	5.5e-31	1.74416	0.654796	16
ENSG00000146013.11	GFRA3	5q31.2	5.5e-31	-2.96779	-0.820977	8
ENSG00000163507.14	CIP2A	3q13.13	5.76e-31	1.31423	0.689038	21
ENSG00000120915.14	EPHX2	8p21.2-p21.1	5.87e-31	-1.6112	-0.757809	15
ENSG00000000460.17	C1orf112	NA	5.95e-31	1.05168	0.677215	21
ENSG00000121898.13	CPXM2	10q26.13	6.01e-31	-2.4725	-0.618773	38
ENSG00000270587.1	AC046185.2	NA	6.19e-31	-1.29144	-0.651563	NA
ENSG00000187961.14	KLHL17	1p36.33	6.39e-31	1.62036	0.667649	10
ENSG00000066405.13	CLDN18	3q22.3	6.5e-31	5.48864	0.270301	19
ENSG00000169469.9	SPRR1B	1q21.3	6.62e-31	6.73687	0.438435	3
ENSG00000140534.14	TICRR	15q26.1	6.77e-31	1.33617	0.65377	37
ENSG00000133131.15	MORC4	Xq22.3	6.97e-31	1.30505	0.687066	20
ENSG00000188993.3	LRRC66	4q12	7.09e-31	-1.76996	-0.709338	29
ENSG00000184809.13	B3GALT5-AS1	21q22.2	7.62e-31	-3.71814	-0.661574	1
ENSG00000275896.6	PRSS2	7q34	7.73e-31	4.98071	0.35129	NA
ENSG00000087269.16	NOP14	4p16.3	7.83e-31	0.8369	0.676345	33
ENSG00000185480.12	PARPBP	12q23.2	7.94e-31	1.36301	0.689511	19
ENSG00000162129.14	CLPB	11q13.4	8.06e-31	0.985477	0.678916	15
ENSG00000140481.15	CCDC33	15q24.1	8.09e-31	3.25343	0.536306	22
ENSG00000100344.11	PNPLA3	22q13.31	8.21e-31	3.50172	0.5112	25
ENSG00000155846.17	PPARGC1B	5q32	8.32e-31	-1.27619	-0.769434	25
ENSG00000230124.8	ACBD6	1q25.2-q25.3	8.41e-31	0.791589	0.700616	12
ENSG00000259471.1	LINC01169	15q22.31	8.59e-31	5.79495	0.485889	1
ENSG00000107242.20	PIP5K1B	9q21.11	8.82e-31	-1.12939	-0.700635	10
ENSG00000262097.2	LINC02185	16p13.12	9.02e-31	-2.37138	-0.694745	NA
ENSG00000090020.11	SLC9A1	1p36.11	9.13e-31	-1.53834	-0.719813	27
ENSG00000253308.2	AC004080.1	NA	9.19e-31	5.31007	0.503829	NA
ENSG00000166278.15	C2	6p21.33	9.31e-31	1.76136	0.649541	10
ENSG00000180616.9	SSTR2	17q25.1	9.46e-31	-2.09648	-0.793201	14
ENSG00000162836.12	ACP6	1q21.2	9.6e-31	0.901169	0.683446	9
ENSG00000084676.15	NCOA1	2p23.3	9.95e-31	-1.01375	-0.69203	37
ENSG00000161996.19	WDR90	16p13.3	1.03e-30	1.56525	0.655684	53
ENSG00000236345.1	SCAT8	6q12	1.04e-30	3.04433	0.62373	NA
ENSG00000105048.17	TNNT1	19q13.42	1.08e-30	3.90888	0.432989	16
ENSG00000163820.15	FYCO1	3p21.31	1.09e-30	-1.1116	-0.577497	31
ENSG00000259087.5	AL121790.2	NA	1.1e-30	-3.53357	-0.822822	NA
ENSG00000102886.15	GDPD3	16p11.2	1.1e-30	-1.95129	-0.726477	7
ENSG00000124882.4	EREG	4q13.3	1.21e-30	3.03315	0.5235	6
ENSG00000164611.13	PTTG1	5q33.3	1.23e-30	1.29022	0.678487	5
ENSG00000072415.10	MPP5	NA	1.36e-30	-0.922171	-0.710329	12
ENSG00000118407.15	FILIP1	6q14.1	1.38e-30	-2.31786	-0.583463	50
ENSG00000167244.21	IGF2	11p15.5	1.4e-30	5.22355	0.243828	17
ENSG00000077943.8	ITGA8	10p13	1.42e-30	-1.8291	-0.788693	48
ENSG00000153944.12	MSI2	17q22	1.43e-30	1.04296	0.695089	12
ENSG00000260025.1	CRIM1-DT	2p22.2	1.46e-30	-1.29251	-0.563243	NA
ENSG00000263508.6	AC015908.2	NA	1.51e-30	-2.45568	-0.746275	NA
ENSG00000146085.8	MMUT	6p12.3	1.55e-30	-0.777558	-0.751593	19
ENSG00000145384.4	FABP2	4q26	1.61e-30	-3.08197	-0.78902	11
ENSG00000224958.6	PGM5-AS1	9q21.11	1.62e-30	-4.5614	-0.688045	NA
ENSG00000163993.7	S100P	4p16.1	1.67e-30	2.21992	0.665347	1
ENSG00000173597.9	SULT1B1	4q13.3	1.67e-30	-2.42953	-0.782955	13
ENSG00000167705.12	RILP	17p13.3	1.72e-30	-1.43687	-0.689156	9
ENSG00000240505.9	TNFRSF13B	17p11.2	1.73e-30	-2.97387	-0.858911	12
ENSG00000248810.2	LINC02432	4q31.21	1.76e-30	4.83264	0.41615	NA
ENSG00000170075.9	GPR37L1	1q32.1	1.78e-30	-1.72235	-0.658375	23
ENSG00000188938.17	FAM120AOS	9q22.31	1.79e-30	-0.671485	-0.693042	6
ENSG00000159200.18	RCAN1	21q22.12	1.81e-30	-1.1308	-0.67194	11
ENSG00000184916.9	JAG2	14q32.33	1.82e-30	1.8911	0.621624	44
ENSG00000212443.1	SNORA53	12q23.1	1.82e-30	5.61765	0.0551527	NA
ENSG00000173930.9	SLCO4C1	5q21.1	1.82e-30	-3.10745	-0.781	30
ENSG00000166411.14	IDH3A	15q25.1	1.88e-30	-0.887991	-0.720377	8
ENSG00000227467.3	LINC01537	11q13.4	2.06e-30	-2.38127	-0.705397	NA
ENSG00000170915.9	PAQR8	6p12.2	2.06e-30	-1.47691	-0.653747	12
ENSG00000127241.18	MASP1	3q27.3	2.12e-30	-3.25018	-0.623989	53
ENSG00000219481.10	NBPF1	1p36.13	2.14e-30	-1.624	-0.68025	11
ENSG00000144619.15	CNTN4	3p26.3-p26.2	2.14e-30	-2.20395	-0.825778	58
ENSG00000145861.9	C1QTNF2	5q33.3	2.17e-30	-1.6393	-0.764485	8
ENSG00000265972.6	TXNIP	1q21.1	2.19e-30	-1.44134	-0.751584	16
ENSG00000189410.12	SH2D5	1p36.12	2.23e-30	3.17777	0.594337	17
ENSG00000164530.15	PI16	6p21.2	2.31e-30	-3.87558	-0.880957	16
ENSG00000178031.17	ADAMTSL1	9p22.2-p22.1	2.43e-30	-2.08119	-0.820852	75
ENSG00000198807.13	PAX9	14q13.3	2.46e-30	2.70688	0.57533	11
ENSG00000136295.15	TTYH3	7p22.3	2.48e-30	1.4605	0.62354	16
ENSG00000240654.6	C1QTNF9	13q12.12	2.49e-30	-2.3626	-0.698131	7
ENSG00000073067.14	CYP2W1	7p22.3	2.69e-30	3.86242	0.487861	17
ENSG00000109458.8	GAB1	4q31.21	2.72e-30	-1.30438	-0.724968	19
ENSG00000273568.1	AC131009.3	NA	2.72e-30	1.65192	0.622248	NA
ENSG00000161692.18	DBF4B	17q21.31|17q21	2.76e-30	1.06544	0.672411	29
ENSG00000141447.18	OSBPL1A	18q11.2	2.78e-30	-1.59216	-0.759573	27
ENSG00000111602.12	TIMELESS	12q13.3	2.82e-30	0.940622	0.673346	34
ENSG00000169474.4	SPRR1A	1q21.3	2.83e-30	6.76061	0.41059	1
ENSG00000279347.1	AC021945.1	NA	2.87e-30	2.522	0.582999	NA
ENSG00000139910.20	NOVA1	14q12	2.93e-30	-2.85846	-0.810898	43
ENSG00000200795.1	RNU4-1	12q24.23	2.95e-30	6.57461	0.239371	NA
ENSG00000179698.14	WDR97	8q24.3	2.99e-30	2.51649	0.585323	14
ENSG00000112936.19	C7	5p13.1	3e-30	-3.37342	-0.807173	27
ENSG00000051108.15	HERPUD1	16q13	3e-30	-0.877949	-0.750045	9
ENSG00000080839.12	RBL1	20q11.23	3.18e-30	1.22161	0.676664	23
ENSG00000151617.17	EDNRA	4q31.22-q31.23	3.26e-30	1.9349	0.623563	15
ENSG00000100228.12	RAB36	22q11.23	3.46e-30	1.6531	0.628214	12
ENSG00000096070.19	BRPF3	6p21.31	3.47e-30	-0.973545	-0.736999	40
ENSG00000285106.2	AC016831.6	NA	3.75e-30	2.65281	0.589547	NA
ENSG00000287222.1	AC234917.3	NA	3.81e-30	1.3155	0.639475	NA
ENSG00000238178.7	AC078993.1	NA	3.88e-30	4.68442	0.406597	NA
ENSG00000156795.8	NTAQ1	8q24.13	3.88e-30	0.902087	0.698898	10
ENSG00000069849.11	ATP1B3	3q23	3.89e-30	-0.870584	-0.610604	8
ENSG00000204385.13	SLC44A4	6p21.33	4.01e-30	-1.59479	-0.70857	20
ENSG00000160345.13	C9orf116	NA	4.12e-30	1.73003	0.642296	1
ENSG00000169762.17	TAPT1	4p15.32	4.19e-30	-0.762031	-0.733622	12
ENSG00000269667.2	AC092723.1	NA	4.51e-30	-2.92316	-0.721045	NA
ENSG00000162892.16	IL24	1q32.1	4.53e-30	3.54903	0.471442	10
ENSG00000002079.14	MYH16	7q22.1	4.53e-30	2.46449	0.577533	4
ENSG00000188342.12	GTF2F2	13q14.12-q14.13	4.58e-30	1.10651	0.67458	3
ENSG00000227542.1	AC092614.1	NA	4.61e-30	1.86904	0.592711	NA
ENSG00000213085.10	CFAP45	1q23.2	4.74e-30	1.91661	0.659077	24
ENSG00000259807.2	AC009093.1	NA	4.87e-30	2.84381	0.544122	NA
ENSG00000099625.13	CBARP	19p13.3	4.99e-30	2.4637	0.585856	21
ENSG00000175348.11	TMEM9B	11p15.4	5.03e-30	-0.831965	-0.602866	5
ENSG00000092096.18	SLC22A17	14q11.2	5.24e-30	-1.77594	-0.735565	23
ENSG00000128482.16	RNF112	17p11.2	5.25e-30	-2.13601	-0.811447	13
ENSG00000127564.17	PKMYT1	16p13.3	5.53e-30	1.87637	0.592636	13
ENSG00000266967.7	AARSD1	17q21.31	5.6e-30	1.60707	0.64299	NA
ENSG00000200879.1	SNORD14E	11q24.1	5.64e-30	2.87588	0.580117	NA
ENSG00000151650.8	VENTX	10q26.3	5.73e-30	3.60542	0.446996	8
ENSG00000196616.14	ADH1B	4q23	5.76e-30	-3.88207	-0.86207	15
ENSG00000116016.14	EPAS1	2p21	5.85e-30	-1.25617	-0.769315	20
ENSG00000234350.5	AC007405.1	NA	5.87e-30	2.52999	0.576043	NA
ENSG00000139618.16	BRCA2	13q13.1	6.05e-30	1.82821	0.686907	81
ENSG00000117724.13	CENPF	1q41	6.09e-30	1.48959	0.648267	64
ENSG00000262370.6	AC108134.3	NA	6.12e-30	2.6059	0.545572	NA
ENSG00000158473.8	CD1D	1q23.1	6.21e-30	-1.55501	-0.708604	16
ENSG00000006634.8	DBF4	7q21.12	6.24e-30	1.14567	0.684537	15
ENSG00000175894.18	TSPEAR	21q22.3	6.62e-30	3.15733	0.537103	35
ENSG00000144559.10	TAMM41	3p25.2	6.81e-30	0.849023	0.679587	9
ENSG00000103241.7	FOXF1	16q24.1	7.11e-30	-1.55339	-0.658305	16
ENSG00000171533.11	MAP6	11q13.5	7.13e-30	-2.10039	-0.613572	20
ENSG00000165244.7	ZNF367	9q22.32|9q22.32	7.13e-30	1.10101	0.608193	16
ENSG00000243989.9	ACY1	3p21.2	7.55e-30	2.49569	0.559856	NA
ENSG00000135912.11	TTLL4	2q35	7.69e-30	0.908083	0.666017	27
ENSG00000146859.6	TMEM140	7q33	7.74e-30	-1.0219	-0.622282	8
ENSG00000278876.1	AC145207.9	NA	7.83e-30	2.06659	0.618833	NA
ENSG00000124253.11	PCK1	20q13.31	7.88e-30	-2.75037	-0.775251	16
ENSG00000261220.2	AC103706.1	NA	8.08e-30	2.35703	0.596702	NA
ENSG00000131650.14	KREMEN2	16p13.3	8.17e-30	2.48201	0.570171	12
ENSG00000127995.17	CASD1	7q21.3	8.31e-30	-1.24961	-0.741486	32
ENSG00000172016.16	REG3A	2p12	8.4e-30	5.06569	0.421902	8
ENSG00000089685.15	BIRC5	17q25.3	8.57e-30	1.38075	0.625338	6
ENSG00000186469.8	GNG2	14q22.1	8.69e-30	-1.67923	-0.726144	3
ENSG00000257191.1	AC090709.1	NA	8.81e-30	4.19512	0.520083	NA
ENSG00000261061.1	AC092718.4	NA	8.84e-30	1.33454	0.620177	NA
ENSG00000214748.2	AL355309.1	NA	8.96e-30	4.6123	0.515584	NA
ENSG00000197892.13	KIF13B	8p12	9.02e-30	-1.36161	-0.72024	45
ENSG00000206557.6	TRIM71	3p22.3	9.02e-30	5.62783	0.42224	48
ENSG00000249650.1	AC106772.1	NA	9.2e-30	4.11247	0.631138	NA
ENSG00000167414.4	GNG8	19q13.32	9.31e-30	-2.55056	-0.607741	NA
ENSG00000260577.2	AC126773.4	NA	9.69e-30	2.14635	0.622556	NA
ENSG00000203814.6	H2BC18	1q21.2	9.96e-30	3.79449	0.21737	9
ENSG00000205763.13	RP9P	7p14.3	1.01e-29	0.996906	0.679721	NA
ENSG00000214078.13	CPNE1	20q11.22	1.06e-29	1.72831	0.62983	16
ENSG00000136546.16	SCN7A	2q24.3	1.06e-29	-4.20686	-0.796966	78
ENSG00000180438.15	TPRXL	3p25.1	1.07e-29	3.91399	0.431875	1
ENSG00000256518.3	FOLR1P1	11q13.4	1.07e-29	-5.11472	-0.764589	NA
ENSG00000260476.1	AC104794.4	NA	1.08e-29	4.82418	0.55947	NA
ENSG00000130449.6	ZSWIM6	5q12.1	1.1e-29	-1.01666	-0.755526	8
ENSG00000254211.6	LINC01485	5q35.2	1.15e-29	3.54329	0.521256	NA
ENSG00000134815.19	DHX34	19q13.32	1.17e-29	1.25028	0.649793	37
ENSG00000154473.18	BUB3	10q26.13	1.18e-29	0.709182	0.693811	8
ENSG00000166396.13	SERPINB7	18q21.33	1.22e-29	4.63308	0.451215	19
ENSG00000286180.1	AC073140.2	NA	1.3e-29	3.35304	0.646732	NA
ENSG00000181035.14	SLC25A42	19p13.11	1.32e-29	-1.15999	-0.688461	11
ENSG00000107185.10	RGP1	9p13.3	1.37e-29	-0.81911	-0.716178	12
ENSG00000213901.11	SLC23A3	2q35	1.41e-29	-1.75562	-0.459351	14
ENSG00000138463.9	SLC49A4	3q21.1	1.46e-29	-0.91045	-0.702042	12
ENSG00000092445.12	TYRO3	15q15.1	1.49e-29	1.64167	0.645888	19
ENSG00000168621.15	GDNF	5p13.2	1.56e-29	-2.07167	-0.715862	11
ENSG00000276966.2	H4C5	6p22.2	1.56e-29	4.10006	0.179727	6
ENSG00000164976.9	MYORG	9p13.3	1.58e-29	-1.32843	-0.632764	33
ENSG00000101294.18	HM13	20q11.21	1.58e-29	1.1535	0.677733	13
ENSG00000214429.3	CYCSP6	2p12	1.62e-29	4.19897	0.509794	NA
ENSG00000259459.6	LINC02568	15q22.2-q22.31	1.63e-29	-2.84565	-0.751651	NA
ENSG00000119335.17	SET	9q34.11	1.69e-29	0.764397	0.681096	6
ENSG00000070669.17	ASNS	7q21.3	1.69e-29	1.83405	0.603196	9
ENSG00000204424.10	LY6G6F	6p21.33	1.75e-29	4.48186	0.57979	2
ENSG00000168268.11	NT5DC2	3p21.1	1.77e-29	1.58337	0.657988	9
ENSG00000144834.14	TAGLN3	3q13.2	1.83e-29	-3.49586	-0.690444	5
ENSG00000255152.8	MSH5-SAPCD1	6p21.33	1.83e-29	2.10319	0.613588	NA
ENSG00000111670.16	GNPTAB	12q23.2	1.88e-29	-0.976305	-0.692721	26
ENSG00000002726.21	AOC1	7q36.1	1.91e-29	-1.92734	-0.691241	20
ENSG00000153551.14	CMTM7	3p22.3	1.92e-29	1.32526	0.659723	6
ENSG00000152217.20	SETBP1	18q12.3	1.94e-29	-2.5412	-0.689721	66
ENSG00000187258.14	NPSR1	7p14.3	1.97e-29	5.23114	0.415988	18
ENSG00000175084.12	DES	2q35	1.98e-29	-3.7457	-0.657514	22
ENSG00000160131.13	VMA21	Xq28	2e-29	1.12869	0.658368	3
ENSG00000132561.14	MATN2	8q22.1-q22.2	2.02e-29	-1.89756	-0.770804	30
ENSG00000166689.16	PLEKHA7	11p15.2-p15.1	2.08e-29	-0.964497	-0.619786	33
ENSG00000100557.10	CCDC198	14q22.3	2.11e-29	5.58427	0.398308	14
ENSG00000232203.3	SLC25A6P2	9p21.1	2.16e-29	4.5959	0.372574	NA
ENSG00000106603.19	COA1	7p13	2.16e-29	0.880337	0.713817	4
ENSG00000139269.3	INHBE	12q13.3	2.16e-29	2.83351	0.550221	10
ENSG00000196557.13	CACNA1H	16p13.3	2.18e-29	-2.05362	-0.561154	94
[truncated: 18,125 more rows]
